# Supplementary material for: Synthesis and crystal structure of 2-(1,3-dithietan-2-yl­idene)cyclo­hexane-1,3-dione
Source: Acta Crystallogr E Crystallogr Commun. 2022 Oct 13;78(Pt 11):1118–21. doi: 10.1107/S2056989022009872 (PMC9638978; doi:10.1107/S2056989022009872)
Supplement: Supplementary file 1 [file e-78-01118-sup1.cif]

##############################################################################
#                                                                            #
# This CIF contains the data in a paper accepted for publication in          #
# Acta Crystallographica Section E. It conforms to the requirements of       #
# Notes for Authors for Acta Crystallographica Section E, and has been       #
# peer reviewed under the auspices of the IUCr Commission on Journals.       #
#                                                                            #
# Full details of the Crystallographic Information File format               #
# are given in the paper "The Crystallographic Information File (CIF):       #
# a New Standard Archive File for Crystallography" by S. R. Hall, F. H.      #
# Allen and I. D. Brown [Acta Cryst. (1991), A47, 655-685].                  #
#                                                                            #
# The current version of the core CIF dictionary is obtainable from          #
# ftp://ftp.iucr.org/pub/cif_core.dic.                                       #
#                                                                            #
# Software is freely available for graphical display of the structure(s)     #
# in this CIF. For information consult the CIF software page                 #
# http://www.iucr.org/resources/cif/software.                                #
#                                                                            #
# This file may be used for bona fide research purposes within the           #
# scientific community so long as proper attribution is given to the journal # 
# article from which it was obtained.                                        #
#                                                                            #
##############################################################################
data_I
_audit_creation_method     'WinGX routine CIF_UPDATE'
_audit_conform_dict_name     cif_core.dic
_audit_conform_dict_version     2.4.3
_journal_data_validation_number     ?
_journal_date_recd_electronic     2022-07-04
_journal_date_accepted     2022-10-09
_journal_name_full     'Acta Crystallographica, Section E'
_journal_year     2022
_journal_volume     78
_journal_issue     11
_journal_page_first     0
_journal_page_last     0
_journal_paper_category     GO
_journal_paper_doi     10.1107/S2056989022009872
_journal_coeditor_code     HB8028
_publ_contact_author_name     'Chetioui, Souheyla'
_publ_contact_author_address
;
Laboratoire de Cristallographie
D\'epartement de Physique
Universit\'e des Fr\`eres Mentouri de Constantine-1
25000 Constantine
Alg\'eria.
;
_publ_contact_author_email
                            'souheila_chetioui@umc.edu.dz, sabakellou@gmail.com'
_publ_contact_author_fax     ' '
_publ_contact_author_phone     '0213664497078'
_publ_section_title
;
Synthesis and crystal structure of
2-(1,3-dithietan-2-ylidene)cyclohexane-1,3-dione
;
loop_
    _publ_author_name
    _publ_author_footnote
    _publ_author_address
    'Kellou, Sabah' .
;
Laboratoire de Cristallographie
D\'epartement de Physique
Universit\'e des Fr\`eres Mentouri de Constantine-1
25000 Constantine
Algeria
;
    'Brihi, Ouarda' .
;
Laboratoire de Cristallographie
D\'epartement de Physique
Universit\'e des Fr\`eres Mentouri de Constantine-1
25000 Constantine
Algeria
;
    'Chetioui, Souheyla' .
;
Unit\'e de Recherche de Chimie de l'Environnement \
et Mol\'eculaire Structurale (URCHEMS)
D\'epartement de Chimie
Universit\'e des Fr\`eres Mentouri de Constantine-1
25000 Constantine
Algeria
Facult\'e de Technologie, Universit\'e Mohamed Boudiaf, M'sila
Algeria
;
    'Salah Eddine, Lemallem' .
;
.
.
Unit\'e de Recherche de Chimie de l'Environnement \
et Mol\'eculaire Structurale (URCHEMS)
D\'epartement de Chimie
Universit\'e des Fr\`eres Mentouri de Constantine-1
25000 Constantine
Algeria
;
    'Abdelali, Fiala' .
;
.
.
Unit\'e de Recherche de Chimie de l'Environnement \
et Mol\'eculaire Structurale (URCHEMS)
D\'epartement de Chimie
Universit\'e des Fr\`eres Mentouri de Constantine-1
25000 Constantine
Algeria
;
    'Boudjada, Ali' .
;
Laboratoire de Cristallographie
D\'epartement de Physique
Universit\'e des Fr\`eres Mentouri de Constantine-1
25000 Constantine
Algeria
;
_publ_section_synopsis
;
In the title compound, the dihedral angle between the mean planes of the
cyclohexane and 1,3-dithietane rings is 9.1 (3)\%. A short S...O contact is
observed in the crystal.
;
_chemical_name_systematic
;
2-(1,3-Dithietan-2-ylidene)cyclohexane-1,3-dione
;
_chemical_formula_moiety     'C8 H8 O2 S2'
_chemical_formula_sum     'C8 H8 O2 S2'
_chemical_formula_iupac     'C8 H8 O2 S2'
_chemical_formula_weight     200.28
_chemical_absolute_configuration     unk
_symmetry_cell_setting     orthorhombic
_symmetry_space_group_name_H-M     'P c a 21'
_symmetry_space_group_name_Hall     'P 2c -2ac'
loop_
    _symmetry_equiv_pos_site_id
    _symmetry_equiv_pos_as_xyz
    1 x,y,z
    2 -x,-y,1/2+z
    3 1/2-x,y,1/2+z
    4 1/2+x,-y,z
_cell_length_a     10.7521(14)
_cell_length_b     5.5245(9)
_cell_length_c     14.480(2)
_cell_angle_alpha     90
_cell_angle_beta     90
_cell_angle_gamma     90
_cell_volume     860.1(2)
_cell_formula_units_Z     4
_cell_measurement_reflns_used     772
_cell_measurement_theta_min     3.69
_cell_measurement_theta_max     23.42
_cell_measurement_temperature     296(2)
_exptl_crystal_description     plate
_exptl_crystal_colour     colorless
_exptl_crystal_size_max     0.13
_exptl_crystal_size_mid     0.06
_exptl_crystal_size_min     0.01
_exptl_crystal_density_diffrn     1.547
_exptl_crystal_density_method     'not measured'
_exptl_crystal_F_000     416
_exptl_absorpt_coefficient_mu     0.57
_exptl_absorpt_correction_type     multi-scan
_exptl_absorpt_process_details
;
(SADABS; Krause <i>et al.</i>,  2015)
;
_exptl_absorpt_correction_T_min     0.960
_exptl_absorpt_correction_T_max     0.994
_exptl_special_details     ?
_diffrn_ambient_temperature     296(2)
_diffrn_radiation_type     MoK\a
_diffrn_radiation_wavelength     0.71073
_diffrn_radiation_source     'fine-focus sealed tube'
_diffrn_radiation_monochromator     graphite
_diffrn_measurement_device_type     'Bruker APEXII'
_diffrn_measurement_method     'CCD rotation images, thick slices'
_diffrn_detector     'CCD plate'
_diffrn_reflns_number     3646
_diffrn_reflns_av_R_equivalents     0.0442
_diffrn_reflns_av_unetI/netI     0.0898
_diffrn_reflns_theta_min     2.813
_diffrn_reflns_theta_max     27.459
_diffrn_reflns_theta_full     25.242
_diffrn_measured_fraction_theta_max     0.995
_diffrn_measured_fraction_theta_full     1
_diffrn_reflns_limit_h_min     -9
_diffrn_reflns_limit_h_max     13
_diffrn_reflns_limit_k_min     -4
_diffrn_reflns_limit_k_max     7
_diffrn_reflns_limit_l_min     -18
_diffrn_reflns_limit_l_max     18
_diffrn_standards_number     0
_diffrn_standards_interval_count     .
_diffrn_standards_interval_time     .
_diffrn_standards_decay_%     ?
_diffrn_radiation_probe     x-ray
loop_
    _refln_index_h
    _refln_index_k
    _refln_index_l
    _refln_observed_status
    _refln_F_squared_meas
    _refln_F_squared_calc
    _refln_F_squared_sigma
    0 1 -18 o 67.56 52.64 41.99
    1 1 -18 o 213.36 168.57 46.82
    2 1 -18 o 76.48 31.59 38.07
    3 1 -18 o 69.64 62.41 40.49
    4 0 -17 o 128.66 148.05 38.35
    1 1 -17 o 93.26 53.08 40.43
    2 1 -17 o 158.06 143.33 42.35
    3 1 -17 o 119.74 100.57 39.85
    4 1 -17 o 158.76 136.00 36.40
    5 1 -17 o -14.50 29.50 21.07
    1 2 -17 o 60.51 51.62 27.32
    2 2 -17 o 7.34 6.62 26.01
    3 2 -17 o 177.73 168.55 30.69
    4 2 -17 o 34.50 35.03 24.38
    4 0 -16 o 157.54 125.59 32.21
    6 0 -16 o 39.07 73.65 31.18
    1 1 -16 o 120.49 141.74 31.93
    2 1 -16 o 275.83 227.72 45.96
    3 1 -16 o 36.32 71.00 25.65
    4 1 -16 o 3.92 16.02 31.87
    5 1 -16 o 154.68 180.47 26.27
    6 1 -16 o 23.48 53.06 52.95
    0 2 -16 o 87.87 56.10 31.43
    1 2 -16 o 177.88 210.50 28.27
    2 2 -16 o 20.44 59.29 21.81
    3 2 -16 o 268.73 210.06 86.94
    4 2 -16 o -16.46 9.33 23.91
    5 2 -16 o 175.54 151.87 46.24
    6 2 -16 o -19.90 51.65 21.59
    0 3 -16 o 267.14 234.16 43.16
    1 3 -16 o 88.09 78.90 25.40
    2 3 -16 o 42.74 62.02 27.74
    3 3 -16 o 51.42 36.36 27.96
    4 3 -16 o 135.75 97.18 27.94
    4 0 -15 o 83.87 63.54 32.01
    6 0 -15 o 128.05 165.71 34.01
    8 0 -15 o 360.01 424.03 41.82
    1 1 -15 o 13.20 78.93 31.01
    2 1 -15 o 68.67 64.12 26.93
    3 1 -15 o 156.87 156.40 38.18
    4 1 -15 o 51.77 17.67 32.37
    5 1 -15 o 43.92 79.60 21.31
    6 1 -15 o 153.55 185.49 24.44
    7 1 -15 o -18.82 2.04 61.44
    8 1 -15 o 182.16 161.50 35.13
    1 2 -15 o 84.98 43.64 22.63
    2 2 -15 o 39.54 18.19 24.00
    3 2 -15 o 422.97 404.55 37.42
    4 2 -15 o 33.05 20.67 21.34
    5 2 -15 o 108.82 76.85 36.18
    6 2 -15 o 36.38 0.66 32.96
    7 2 -15 o 11.06 1.88 31.74
    1 3 -15 o 112.52 110.14 23.92
    2 3 -15 o -3.09 7.83 23.92
    3 3 -15 o 110.09 97.40 28.53
    4 3 -15 o -9.84 1.53 22.52
    5 3 -15 o 66.65 60.31 26.60
    1 4 -15 o 28.91 1.74 55.49
    2 4 -15 o 13.62 15.86 22.26
    3 4 -15 o 46.02 48.42 28.81
    4 0 -14 o 79.50 58.32 29.85
    6 0 -14 o 33.62 56.96 26.32
    8 0 -14 o -18.15 19.38 18.15
    1 1 -14 o 21.15 9.14 21.40
    2 1 -14 o 428.81 383.15 47.83
    3 1 -14 o 225.68 225.61 39.93
    4 1 -14 o 67.94 34.22 32.10
    5 1 -14 o 198.58 186.53 37.79
    6 1 -14 o -25.48 6.21 25.48
    7 1 -14 o 155.54 143.71 34.83
    8 1 -14 o 0.46 1.85 22.73
    9 1 -14 o 46.91 2.57 26.73
    0 2 -14 o 35.85 110.90 32.12
    1 2 -14 o 73.52 60.25 23.46
    2 2 -14 o -9.56 29.23 20.81
    3 2 -14 o 156.76 113.89 25.09
    4 2 -14 o -27.76 12.45 27.76
    5 2 -14 o 576.29 575.74 56.08
    6 2 -14 o 81.39 23.56 33.76
    7 2 -14 o 67.17 80.21 34.35
    8 2 -14 o 49.85 7.75 32.65
    0 3 -14 o 248.99 272.64 39.13
    1 3 -14 o 109.57 70.45 23.60
    2 3 -14 o 185.38 178.96 29.14
    3 3 -14 o 148.73 135.35 26.43
    4 3 -14 o 34.12 53.29 20.70
    5 3 -14 o 55.91 61.67 39.72
    6 3 -14 o -14.40 0.89 27.16
    7 3 -14 o 7.67 35.85 23.88
    0 4 -14 o 334.80 367.13 49.77
    1 4 -14 o 13.78 32.95 21.62
    2 4 -14 o 89.39 122.16 27.83
    3 4 -14 o 5.38 12.72 29.66
    4 4 -14 o -14.00 18.98 22.70
    5 4 -14 o -10.51 6.31 22.67
    4 0 -13 o 297.54 283.63 36.71
    6 0 -13 o 18.73 33.72 23.48
    8 0 -13 o 168.07 216.42 28.54
    2 1 -13 o 166.01 236.63 34.35
    3 1 -13 o 79.19 48.41 20.83
    4 1 -13 o 116.24 76.50 31.90
    5 1 -13 o 123.24 136.21 31.85
    6 1 -13 o 56.10 60.41 54.22
    7 1 -13 o 26.69 25.18 16.80
    8 1 -13 o 70.58 16.40 17.80
    9 1 -13 o 48.66 24.96 24.70
    1 2 -13 o 95.67 55.80 25.68
    2 2 -13 o 124.06 128.98 27.54
    3 2 -13 o 239.97 259.24 25.13
    4 2 -13 o 31.43 29.89 23.32
    5 2 -13 o 74.31 57.58 30.93
    6 2 -13 o 25.82 14.67 28.34
    7 2 -13 o 47.80 59.53 17.37
    8 2 -13 o 15.65 3.31 28.57
    9 2 -13 o 16.37 36.03 30.18
    1 3 -13 o 128.15 136.99 25.99
    2 3 -13 o -4.30 0.81 17.89
    3 3 -13 o 147.71 136.98 43.75
    4 3 -13 o 20.93 27.00 30.15
    5 3 -13 o 50.99 32.17 23.80
    6 3 -13 o 31.26 31.59 22.93
    7 3 -13 o 46.58 53.62 22.99
    8 3 -13 o 75.91 74.83 25.02
    1 4 -13 o 6.56 2.34 20.87
    2 4 -13 o 32.63 39.02 21.63
    3 4 -13 o 66.52 90.62 25.54
    4 4 -13 o -4.57 32.27 23.25
    5 4 -13 o -0.60 3.30 19.87
    6 4 -13 o 76.48 87.88 25.86
    1 5 -13 o 20.68 8.74 30.25
    2 5 -13 o 28.80 41.35 26.89
    4 0 -12 o 1322.45 1293.52 56.63
    6 0 -12 o 254.46 260.69 33.07
    8 0 -12 o -15.15 1.34 15.15
    2 1 -12 o 503.25 488.91 26.93
    3 1 -12 o 19.48 18.88 12.03
    4 1 -12 o 304.33 296.79 19.79
    5 1 -12 o 13.87 8.85 23.32
    6 1 -12 o 261.07 248.52 23.18
    7 1 -12 o 70.09 48.09 16.45
    8 1 -12 o 8.75 6.94 14.04
    9 1 -12 o 21.40 1.11 21.68
    10 1 -12 o 78.59 42.20 26.43
    0 2 -12 o 501.29 460.54 47.55
    1 2 -12 o 463.06 454.87 30.55
    2 2 -12 o 59.67 65.04 18.49
    3 2 -12 o 102.42 78.92 20.23
    4 2 -12 o 18.34 8.53 26.90
    5 2 -12 o 47.05 19.42 28.51
    6 2 -12 o 91.12 41.52 31.10
    7 2 -12 o 27.48 22.40 15.75
    8 2 -12 o -6.67 21.80 26.34
    9 2 -12 o 52.69 48.06 31.49
    0 3 -12 o 22.56 70.22 30.07
    1 3 -12 o 221.78 176.15 25.71
    2 3 -12 o 13.76 33.75 25.58
    3 3 -12 o 38.38 45.98 21.91
    4 3 -12 o 81.33 92.45 23.16
    5 3 -12 o 114.54 64.88 22.27
    6 3 -12 o 56.70 65.98 20.01
    7 3 -12 o -0.02 5.56 20.40
    8 3 -12 o 44.97 9.35 21.89
    0 4 -12 o 58.52 24.54 34.99
    1 4 -12 o 36.85 17.91 23.67
    2 4 -12 o 35.56 41.05 21.36
    3 4 -12 o 47.68 41.63 21.19
    4 4 -12 o 106.44 77.94 53.76
    5 4 -12 o 71.83 61.08 25.14
    6 4 -12 o 74.70 51.45 40.72
    7 4 -12 o 29.52 37.36 37.25
    0 5 -12 o -24.04 26.72 24.04
    1 5 -12 o 60.62 48.65 23.74
    2 5 -12 o 12.38 5.93 25.60
    3 5 -12 o 52.46 66.41 34.15
    4 5 -12 o 39.67 21.96 25.59
    4 0 -11 o 586.10 609.44 37.27
    6 0 -11 o 13.23 42.86 18.48
    8 0 -11 o -15.51 12.16 15.51
    1 1 -11 o 194.86 157.19 23.29
    2 1 -11 o 427.73 459.18 32.35
    3 1 -11 o 298.54 268.31 19.58
    4 1 -11 o 326.21 327.02 19.17
    5 1 -11 o 153.80 116.15 14.77
    6 1 -11 o 46.39 56.35 27.53
    7 1 -11 o 343.94 311.71 24.63
    8 1 -11 o 64.74 31.17 15.22
    9 1 -11 o 122.80 78.93 27.09
    10 1 -11 o 14.26 4.34 20.65
    1 2 -11 o 280.00 302.43 23.35
    2 2 -11 o 16.21 17.53 13.99
    3 2 -11 o 137.61 114.98 20.35
    4 2 -11 o 40.18 68.72 26.01
    5 2 -11 o 61.39 91.30 22.59
    6 2 -11 o 37.10 6.03 25.51
    7 2 -11 o 460.36 387.26 26.86
    8 2 -11 o 34.79 68.06 26.87
    9 2 -11 o 234.76 242.44 38.77
    10 2 -11 o 4.17 22.66 24.73
    1 3 -11 o 61.60 48.62 18.29
    2 3 -11 o 115.02 107.84 21.29
    3 3 -11 o 154.90 155.42 23.62
    4 3 -11 o 145.41 147.72 21.87
    5 3 -11 o 10.61 5.42 18.92
    6 3 -11 o 97.52 89.88 27.07
    7 3 -11 o 126.26 116.05 24.00
    8 3 -11 o 7.22 12.96 21.45
    9 3 -11 o 110.85 128.42 37.46
    1 4 -11 o 48.87 60.11 19.23
    2 4 -11 o 91.39 56.65 24.51
    3 4 -11 o 1.48 11.68 20.67
    4 4 -11 o 185.47 160.64 31.18
    5 4 -11 o 22.51 40.10 21.89
    6 4 -11 o 106.15 103.74 22.16
    7 4 -11 o 1.30 1.34 20.17
    8 4 -11 o -19.81 26.19 35.04
    1 5 -11 o -16.09 7.67 19.39
    2 5 -11 o 58.51 39.33 26.68
    3 5 -11 o -8.02 41.27 26.16
    4 5 -11 o 56.33 51.30 41.85
    5 5 -11 o -3.94 7.97 22.95
    4 0 -10 o 1090.82 1131.01 25.96
    6 0 -10 o 503.71 522.97 34.63
    8 0 -10 o 20.65 57.26 17.70
    0 1 -10 o 1695.27 1716.63 55.47
    1 1 -10 o 980.07 1026.26 39.68
    2 1 -10 o 353.41 342.93 19.48
    3 1 -10 o 140.41 119.39 29.51
    4 1 -10 o 255.71 246.52 33.25
    5 1 -10 o 185.55 194.58 24.41
    6 1 -10 o 359.92 315.81 33.49
    7 1 -10 o 183.09 150.46 18.09
    8 1 -10 o 23.17 10.71 19.17
    9 1 -10 o 72.08 50.04 23.76
    10 1 -10 o 25.73 22.03 20.68
    0 2 -10 o 164.71 141.86 26.57
    1 2 -10 o 1675.50 1595.65 48.85
    2 2 -10 o 156.53 151.07 19.59
    3 2 -10 o 209.47 187.51 32.21
    4 2 -10 o 201.00 186.98 33.12
    5 2 -10 o 164.54 209.40 32.12
    6 2 -10 o 0.11 7.67 17.20
    7 2 -10 o 177.99 176.42 18.67
    8 2 -10 o -6.22 18.67 18.65
    9 2 -10 o 9.89 34.47 25.01
    10 2 -10 o 43.49 8.06 27.54
    11 2 -10 o 125.88 21.69 33.43
    0 3 -10 o 84.59 77.57 28.71
    1 3 -10 o 434.39 435.92 30.04
    2 3 -10 o 282.70 272.35 27.06
    3 3 -10 o 268.54 239.66 25.44
    4 3 -10 o 257.30 255.51 24.83
    5 3 -10 o 282.13 267.54 27.13
    6 3 -10 o 127.10 119.27 22.73
    7 3 -10 o 28.62 32.26 20.14
    8 3 -10 o 4.03 15.67 25.55
    9 3 -10 o -12.25 3.89 29.93
    10 3 -10 o 77.25 9.08 31.74
    0 4 -10 o 464.55 512.41 44.80
    1 4 -10 o 201.02 200.30 23.63
    2 4 -10 o 67.94 85.01 19.61
    3 4 -10 o 18.12 19.99 19.97
    4 4 -10 o 121.74 83.96 23.11
    5 4 -10 o 16.05 10.10 19.66
    6 4 -10 o 216.56 158.67 26.27
    7 4 -10 o 66.20 52.98 23.06
    8 4 -10 o -31.87 29.67 33.62
    0 5 -10 o 105.01 110.18 39.07
    1 5 -10 o 56.76 57.38 21.78
    2 5 -10 o 53.02 49.45 24.50
    3 5 -10 o 119.04 122.40 24.20
    4 5 -10 o 19.90 38.29 45.77
    5 5 -10 o 72.33 63.97 24.78
    6 5 -10 o 79.75 60.08 35.26
    0 6 -10 o 31.57 35.96 36.21
    1 6 -10 o 75.13 27.62 28.35
    2 0 -9 o 277.95 251.95 18.01
    4 0 -9 o 1217.85 1296.71 27.07
    6 0 -9 o 292.24 301.54 10.42
    8 0 -9 o 473.36 616.40 33.76
    10 0 -9 o 655.10 736.86 44.35
    1 1 -9 o -6.50 0.72 15.96
    2 1 -9 o 670.05 732.68 23.03
    3 1 -9 o 311.07 352.21 17.89
    4 1 -9 o 123.87 104.07 26.91
    5 1 -9 o 258.13 241.78 16.96
    6 1 -9 o 387.59 388.31 16.35
    7 1 -9 o 176.01 188.66 20.14
    8 1 -9 o 743.75 700.39 27.36
    9 1 -9 o 75.29 67.73 14.02
    10 1 -9 o 154.45 118.32 28.48
    1 2 -9 o 425.92 370.10 24.23
    2 2 -9 o 226.13 238.49 21.18
    3 2 -9 o 467.64 451.74 23.80
    4 2 -9 o 196.27 183.30 30.51
    5 2 -9 o 614.64 638.90 44.77
    6 2 -9 o 210.47 209.75 32.26
    7 2 -9 o 122.68 143.45 24.70
    8 2 -9 o 20.35 4.85 12.56
    9 2 -9 o 154.03 131.25 32.15
    10 2 -9 o 55.63 18.36 27.04
    11 2 -9 o 71.61 32.21 28.23
    1 3 -9 o 154.25 161.06 18.12
    2 3 -9 o 5.17 23.76 16.88
    3 3 -9 o 1221.36 1214.38 44.95
    4 3 -9 o 39.50 31.36 15.88
    5 3 -9 o -14.72 1.50 14.72
    6 3 -9 o 30.33 31.25 17.37
    7 3 -9 o 55.82 47.43 18.59
    8 3 -9 o 82.84 88.97 20.15
    9 3 -9 o 106.40 61.79 34.96
    10 3 -9 o 90.59 84.91 33.15
    1 4 -9 o 231.10 218.06 23.13
    2 4 -9 o 247.97 250.08 23.82
    3 4 -9 o 75.39 63.97 28.30
    4 4 -9 o 95.45 98.69 20.91
    5 4 -9 o 4.59 38.35 18.72
    6 4 -9 o 149.95 130.01 22.75
    7 4 -9 o 133.44 131.67 31.00
    8 4 -9 o 135.83 110.91 39.96
    9 4 -9 o 19.98 32.63 26.18
    1 5 -9 o 12.52 70.96 22.02
    2 5 -9 o 182.63 190.76 44.53
    3 5 -9 o 18.30 30.18 21.19
    4 5 -9 o 91.82 64.46 23.83
    5 5 -9 o 35.07 34.35 38.08
    6 5 -9 o 22.26 25.41 29.73
    7 5 -9 o 53.86 50.60 38.13
    1 6 -9 o 44.23 4.19 26.49
    2 6 -9 o 40.41 22.13 22.53
    3 6 -9 o 89.24 107.55 26.22
    0 0 -8 o 2000.23 2027.70 55.11
    2 0 -8 o 4174.31 3982.51 93.18
    4 0 -8 o 42.73 69.25 6.54
    6 0 -8 o 94.56 102.71 8.99
    8 0 -8 o 52.20 80.42 32.46
    10 0 -8 o 191.02 244.58 23.76
    0 1 -8 o 4034.95 3988.65 98.96
    1 1 -8 o 272.92 250.44 13.77
    2 1 -8 o 157.29 156.73 11.39
    3 1 -8 o 596.10 606.88 23.04
    4 1 -8 o 102.80 94.07 12.24
    5 1 -8 o 872.69 872.23 26.26
    6 1 -8 o 337.64 309.19 21.32
    7 1 -8 o 621.90 589.93 18.82
    8 1 -8 o 30.18 28.01 11.74
    9 1 -8 o 29.57 27.37 10.98
    10 1 -8 o 88.29 62.98 24.12
    11 1 -8 o 60.22 64.95 24.73
    0 2 -8 o 160.70 178.23 23.70
    1 2 -8 o 101.80 104.53 20.73
    2 2 -8 o 6.72 2.60 11.90
    3 2 -8 o 854.78 910.31 24.31
    4 2 -8 o 789.70 749.37 28.74
    5 2 -8 o 1648.45 1774.90 63.00
    6 2 -8 o 3.97 36.91 22.79
    7 2 -8 o 488.73 471.88 21.09
    8 2 -8 o 33.08 31.67 13.63
    9 2 -8 o 16.78 5.16 23.70
    10 2 -8 o 69.92 3.03 27.79
    11 2 -8 o 121.16 66.80 29.71
    0 3 -8 o 769.12 802.12 46.19
    1 3 -8 o 178.32 184.34 18.42
    2 3 -8 o 1165.22 1196.50 37.97
    3 3 -8 o 404.78 385.60 24.38
    4 3 -8 o 97.87 100.47 12.97
    5 3 -8 o 556.83 582.20 20.54
    6 3 -8 o 63.92 86.23 16.14
    7 3 -8 o 153.45 139.03 40.98
    8 3 -8 o 2.70 10.76 14.98
    9 3 -8 o 43.80 23.93 30.76
    10 3 -8 o 46.91 21.63 31.51
    11 3 -8 o 29.21 33.85 30.10
    0 4 -8 o 1774.72 1744.66 69.86
    1 4 -8 o 189.82 181.98 25.00
    2 4 -8 o 411.47 430.19 28.88
    3 4 -8 o 67.10 59.68 19.96
    4 4 -8 o 102.16 103.14 18.99
    5 4 -8 o 88.97 79.38 42.70
    6 4 -8 o 28.22 21.87 16.76
    7 4 -8 o 34.26 26.01 17.74
    8 4 -8 o 4.50 8.56 31.68
    9 4 -8 o 42.96 19.05 33.93
    0 5 -8 o 336.39 312.20 44.46
    1 5 -8 o 148.74 142.59 29.53
    2 5 -8 o 113.17 129.39 25.19
    3 5 -8 o 133.43 99.98 26.36
    4 5 -8 o 38.04 58.28 21.76
    5 5 -8 o 99.18 106.28 23.81
    6 5 -8 o 54.94 76.62 31.57
    7 5 -8 o 2.31 10.31 35.46
    8 5 -8 o 30.87 21.49 37.46
    0 6 -8 o 7.98 9.80 25.68
    1 6 -8 o 32.40 29.20 25.53
    2 6 -8 o 29.68 16.88 21.44
    3 6 -8 o 58.71 47.22 23.69
    4 6 -8 o 53.23 32.53 25.58
    2 0 -7 o 1249.34 1138.33 33.24
    4 0 -7 o 316.04 337.61 24.69
    6 0 -7 o 289.12 291.80 12.51
    8 0 -7 o 1503.86 1681.50 52.47
    1 1 -7 o 576.63 603.18 18.22
    2 1 -7 o 785.96 807.46 19.42
    3 1 -7 o 1210.44 1183.47 33.11
    4 1 -7 o 277.04 255.76 26.41
    5 1 -7 o 591.84 565.13 25.56
    6 1 -7 o 320.41 329.41 14.03
    7 1 -7 o 16.95 3.65 7.72
    8 1 -7 o 341.38 345.04 20.10
    9 1 -7 o 20.78 16.65 12.20
    10 1 -7 o 255.21 257.75 30.26
    11 1 -7 o 175.96 124.27 26.93
    1 2 -7 o 675.46 699.54 20.10
    2 2 -7 o 98.47 98.53 12.00
    3 2 -7 o 2240.43 2244.65 39.99
    4 2 -7 o 71.57 82.58 12.75
    5 2 -7 o 475.90 504.82 23.23
    6 2 -7 o 70.14 79.24 20.23
    7 2 -7 o 12.98 22.05 14.62
    8 2 -7 o -1.01 0.31 10.77
    9 2 -7 o 55.08 23.62 24.18
    10 2 -7 o 28.40 2.17 23.09
    11 2 -7 o 90.29 29.10 26.32
    1 3 -7 o 347.27 317.81 24.48
    2 3 -7 o 20.92 16.05 12.52
    3 3 -7 o 753.69 774.07 23.30
    4 3 -7 o 28.90 31.49 10.40
    5 3 -7 o 285.46 294.06 16.14
    6 3 -7 o 260.34 253.29 14.76
    7 3 -7 o 7.23 7.24 14.85
    8 3 -7 o 218.95 195.96 21.43
    9 3 -7 o 13.31 24.10 27.15
    10 3 -7 o 171.82 161.24 36.74
    11 3 -7 o 57.44 45.51 28.93
    1 4 -7 o 51.45 49.14 24.89
    2 4 -7 o 51.67 52.84 18.68
    3 4 -7 o 105.11 98.27 18.02
    4 4 -7 o -3.47 11.18 24.72
    5 4 -7 o -6.08 9.65 16.14
    6 4 -7 o 110.22 103.88 39.22
    7 4 -7 o 30.45 44.28 18.06
    8 4 -7 o 385.07 422.47 49.46
    9 4 -7 o 39.74 10.21 33.37
    10 4 -7 o 67.81 75.50 37.10
    1 5 -7 o 31.82 47.84 20.97
    2 5 -7 o 37.14 26.70 17.67
    3 5 -7 o -15.17 14.20 18.81
    4 5 -7 o 38.56 47.28 20.46
    5 5 -7 o 69.79 62.60 22.38
    6 5 -7 o 40.29 77.56 28.34
    7 5 -7 o 16.17 18.13 35.15
    8 5 -7 o -10.17 24.57 33.96
    1 6 -7 o -15.32 2.79 30.50
    2 6 -7 o 74.34 64.03 25.93
    3 6 -7 o 77.36 64.26 22.98
    4 6 -7 o 25.14 14.68 24.22
    5 6 -7 o -15.28 24.04 36.04
    0 0 -6 o 11182.50 10565.24 232.65
    2 0 -6 o 6101.07 6167.98 127.55
    4 0 -6 o 519.72 552.60 14.29
    6 0 -6 o 40.82 58.00 12.39
    8 0 -6 o -12.09 4.38 12.09
    10 0 -6 o 121.64 125.58 28.76
    0 1 -6 o 5628.60 5525.24 125.83
    1 1 -6 o 263.41 271.95 21.88
    2 1 -6 o 1765.07 1662.56 30.02
    3 1 -6 o 649.86 643.54 17.00
    4 1 -6 o 346.99 358.01 14.41
    5 1 -6 o 905.46 897.66 20.15
    6 1 -6 o 348.34 325.07 16.55
    7 1 -6 o 166.52 181.04 11.53
    8 1 -6 o 52.73 40.13 9.35
    9 1 -6 o 15.48 8.27 9.46
    10 1 -6 o 47.05 12.32 18.67
    11 1 -6 o 54.83 12.54 21.37
    0 2 -6 o 92.54 72.53 10.48
    1 2 -6 o 38.03 44.63 6.51
    2 2 -6 o 97.59 73.60 10.63
    3 2 -6 o 768.62 731.94 29.06
    4 2 -6 o 88.45 78.25 10.36
    5 2 -6 o 851.65 892.01 28.99
    6 2 -6 o 43.73 60.49 8.63
    7 2 -6 o 409.01 425.15 11.49
    8 2 -6 o 77.06 94.27 24.51
    9 2 -6 o 38.13 6.13 22.56
    10 2 -6 o 17.98 48.95 21.70
    11 2 -6 o 38.07 24.46 21.84
    12 2 -6 o 47.07 6.85 27.87
    0 3 -6 o 487.20 491.12 35.21
    1 3 -6 o 193.99 199.79 17.45
    2 3 -6 o 419.46 411.78 18.13
    3 3 -6 o 23.20 17.62 9.58
    4 3 -6 o 72.87 67.45 10.31
    5 3 -6 o 324.05 337.90 15.53
    6 3 -6 o 85.37 70.44 15.44
    7 3 -6 o 84.75 89.64 6.84
    8 3 -6 o 41.17 23.51 13.26
    9 3 -6 o 9.45 13.56 25.70
    10 3 -6 o 32.21 43.80 28.37
    11 3 -6 o 123.44 66.95 33.04
    0 4 -6 o 747.58 762.82 42.93
    1 4 -6 o 293.81 325.70 23.17
    2 4 -6 o 404.09 341.90 26.66
    3 4 -6 o 95.87 71.78 25.51
    4 4 -6 o 68.50 65.87 12.14
    5 4 -6 o 92.23 74.89 22.31
    6 4 -6 o 59.65 40.54 17.15
    7 4 -6 o -1.22 1.74 15.16
    8 4 -6 o 3.03 19.83 23.12
    9 4 -6 o 22.62 34.81 30.79
    10 4 -6 o 55.69 18.57 35.01
    0 5 -6 o 106.40 136.95 33.46
    1 5 -6 o 225.52 255.41 23.49
    2 5 -6 o 56.00 77.00 18.85
    3 5 -6 o 209.37 205.66 24.38
    4 5 -6 o 121.03 58.00 25.80
    5 5 -6 o 54.25 75.01 28.32
    6 5 -6 o 136.92 67.57 40.16
    7 5 -6 o 48.46 58.16 36.68
    8 5 -6 o 7.75 5.13 25.20
    0 6 -6 o 142.59 58.30 39.10
    1 6 -6 o 69.30 87.18 21.71
    2 6 -6 o 37.57 7.50 22.76
    3 6 -6 o 41.99 52.86 24.73
    4 6 -6 o 48.84 69.19 21.74
    5 6 -6 o 62.41 59.16 31.85
    6 6 -6 o -15.48 35.92 26.82
    2 0 -5 o 535.61 594.24 17.26
    4 0 -5 o 547.99 511.97 54.17
    6 0 -5 o 224.19 253.22 14.79
    8 0 -5 o 165.23 180.03 19.17
    10 0 -5 o 148.71 141.68 16.23
    1 1 -5 o 456.73 470.63 13.97
    2 1 -5 o 332.45 313.75 13.16
    3 1 -5 o 247.05 222.82 11.93
    4 1 -5 o -0.43 12.96 5.29
    5 1 -5 o 180.70 165.34 8.65
    6 1 -5 o 179.28 161.79 8.14
    7 1 -5 o 355.73 341.78 21.94
    8 1 -5 o 203.49 206.27 18.21
    9 1 -5 o 120.81 116.22 8.07
    10 1 -5 o 119.05 94.86 14.71
    11 1 -5 o 70.00 58.43 21.34
    1 2 -5 o 604.56 650.66 12.94
    2 2 -5 o 22.85 11.52 5.59
    3 2 -5 o 354.93 359.16 11.17
    4 2 -5 o 32.96 39.41 7.73
    5 2 -5 o 300.76 372.61 27.04
    6 2 -5 o 63.01 80.95 10.95
    7 2 -5 o 381.62 374.06 15.96
    8 2 -5 o 141.03 122.89 12.70
    9 2 -5 o 345.33 323.77 18.74
    10 2 -5 o 50.63 16.96 22.98
    11 2 -5 o 66.53 29.92 25.98
    12 2 -5 o 39.46 31.56 25.51
    1 3 -5 o 163.67 177.27 12.50
    2 3 -5 o 146.39 156.12 12.65
    3 3 -5 o 319.97 341.89 15.18
    4 3 -5 o 93.46 104.17 10.16
    5 3 -5 o 138.02 127.61 11.35
    6 3 -5 o 208.77 232.14 11.33
    7 3 -5 o 303.52 278.00 20.37
    8 3 -5 o 83.88 87.89 14.16
    9 3 -5 o 172.99 143.68 33.62
    10 3 -5 o 46.99 56.47 27.87
    11 3 -5 o 59.75 34.98 28.09
    12 3 -5 o 16.34 30.67 28.01
    1 4 -5 o 203.84 197.21 20.52
    2 4 -5 o 66.44 51.36 15.49
    3 4 -5 o 20.74 29.38 13.29
    4 4 -5 o 362.40 363.69 18.28
    5 4 -5 o 20.62 0.81 28.77
    6 4 -5 o 29.22 55.69 15.49
    7 4 -5 o 105.65 118.35 33.43
    8 4 -5 o 133.72 148.58 37.49
    9 4 -5 o 24.26 19.00 30.12
    10 4 -5 o 94.26 54.67 29.96
    1 5 -5 o 2.96 2.32 55.63
    2 5 -5 o 194.53 164.42 24.91
    3 5 -5 o 52.73 41.64 20.12
    4 5 -5 o 91.02 57.86 20.99
    5 5 -5 o 68.33 70.83 20.22
    6 5 -5 o 60.05 57.84 35.29
    7 5 -5 o 44.85 38.64 27.43
    8 5 -5 o 56.19 30.74 37.24
    9 5 -5 o 35.82 41.80 35.96
    1 6 -5 o 13.51 0.86 31.51
    2 6 -5 o 53.15 64.77 22.59
    3 6 -5 o 36.88 53.90 38.28
    4 6 -5 o 37.26 8.79 21.71
    5 6 -5 o -10.56 24.05 33.49
    6 6 -5 o 29.23 40.49 29.07
    0 0 -4 o 2038.36 1898.76 48.91
    2 0 -4 o 43.35 41.40 5.45
    4 0 -4 o 1702.08 1676.93 46.46
    6 0 -4 o 1202.83 1289.58 45.48
    8 0 -4 o 23.82 15.95 9.02
    10 0 -4 o 126.84 106.85 14.06
    12 0 -4 o 82.81 40.96 23.51
    0 1 -4 o 896.20 916.07 22.91
    1 1 -4 o 1308.61 1366.73 23.55
    2 1 -4 o 1507.10 1389.42 22.19
    3 1 -4 o 760.72 711.57 15.89
    4 1 -4 o 767.56 754.33 13.47
    5 1 -4 o 71.72 69.13 5.10
    6 1 -4 o 328.04 359.63 12.40
    7 1 -4 o 2.06 0.04 6.65
    8 1 -4 o 25.81 24.05 10.97
    9 1 -4 o 90.71 81.05 13.00
    10 1 -4 o 46.49 54.28 14.59
    11 1 -4 o 39.74 41.18 16.09
    0 2 -4 o 1680.03 1620.31 29.49
    1 2 -4 o 3155.68 3169.15 32.96
    2 2 -4 o 72.57 87.28 6.36
    3 2 -4 o 151.46 141.44 7.44
    4 2 -4 o 131.96 134.07 7.49
    5 2 -4 o 65.35 56.71 5.43
    6 2 -4 o 15.45 15.11 6.73
    7 2 -4 o 25.75 28.78 10.04
    8 2 -4 o 8.09 22.00 7.83
    9 2 -4 o 84.70 79.77 10.02
    10 2 -4 o 39.34 45.50 26.69
    11 2 -4 o -11.81 23.20 22.73
    12 2 -4 o 31.12 3.88 25.26
    0 3 -4 o 79.82 81.18 13.23
    1 3 -4 o 741.67 808.31 20.53
    2 3 -4 o 474.91 492.75 17.05
    3 3 -4 o 143.43 146.21 11.55
    4 3 -4 o 416.67 427.10 15.39
    5 3 -4 o 41.00 32.22 7.73
    6 3 -4 o 179.64 189.18 12.57
    7 3 -4 o 125.07 123.13 11.23
    8 3 -4 o 57.68 63.87 14.03
    9 3 -4 o 52.35 38.35 30.82
    10 3 -4 o -7.09 6.21 24.79
    11 3 -4 o -24.20 5.36 24.20
    12 3 -4 o 53.58 4.61 32.15
    0 4 -4 o 148.14 122.02 23.18
    1 4 -4 o 5.61 20.85 13.64
    2 4 -4 o 150.46 127.69 18.96
    3 4 -4 o 13.06 15.02 9.34
    4 4 -4 o 387.87 395.25 17.57
    5 4 -4 o 112.30 106.09 11.75
    6 4 -4 o 263.78 246.56 20.49
    7 4 -4 o 32.51 33.19 28.96
    8 4 -4 o 2.33 5.19 20.40
    9 4 -4 o 1.19 0.73 29.37
    10 4 -4 o 10.17 5.21 31.99
    11 4 -4 o 39.21 6.62 32.74
    0 5 -4 o -3.33 2.95 18.23
    1 5 -4 o 101.79 101.05 25.58
    2 5 -4 o 24.47 53.80 18.20
    3 5 -4 o 189.00 144.99 22.70
    4 5 -4 o 104.58 73.70 35.19
    5 5 -4 o 25.77 56.59 16.15
    6 5 -4 o -12.59 16.02 21.09
    7 5 -4 o -28.46 6.89 28.46
    8 5 -4 o -15.92 0.48 32.21
    9 5 -4 o -11.70 6.82 24.26
    0 6 -4 o 61.02 78.09 32.99
    1 6 -4 o 86.90 73.75 28.51
    2 6 -4 o 22.67 32.87 33.07
    3 6 -4 o 19.35 51.86 19.06
    4 6 -4 o -19.12 3.83 19.12
    5 6 -4 o 2.25 13.61 34.10
    6 6 -4 o 14.17 2.48 37.18
    2 0 -3 o 2567.13 2519.77 39.92
    4 0 -3 o 4074.60 4290.77 89.76
    6 0 -3 o 179.72 175.66 15.98
    8 0 -3 o 733.20 681.43 23.98
    10 0 -3 o 95.58 91.96 17.02
    12 0 -3 o 345.67 363.16 35.60
    1 1 -3 o 568.75 639.63 10.38
    2 1 -3 o 1799.44 1929.23 31.34
    3 1 -3 o 227.94 214.66 9.60
    4 1 -3 o 1032.73 980.51 14.22
    5 1 -3 o 391.18 403.31 10.64
    6 1 -3 o 861.90 909.39 35.80
    7 1 -3 o 299.99 291.96 10.91
    8 1 -3 o 42.41 38.17 8.30
    9 1 -3 o 336.26 352.73 15.17
    10 1 -3 o 290.17 319.34 19.94
    11 1 -3 o 45.88 39.47 14.52
    12 1 -3 o 42.57 56.89 23.26
    13 1 -3 o 49.83 14.12 27.01
    1 2 -3 o 352.17 329.39 8.93
    2 2 -3 o 587.25 543.31 11.29
    3 2 -3 o 1144.90 1127.32 16.03
    4 2 -3 o 262.36 274.02 7.51
    5 2 -3 o 43.12 33.78 3.93
    6 2 -3 o 74.66 90.30 8.30
    7 2 -3 o 740.72 789.99 20.04
    8 2 -3 o 117.58 130.64 7.62
    9 2 -3 o 302.03 315.91 20.40
    10 2 -3 o 47.61 37.78 32.60
    11 2 -3 o 41.45 17.84 20.15
    12 2 -3 o 53.13 2.56 25.87
    1 3 -3 o 983.68 986.43 20.17
    2 3 -3 o 13.48 22.47 8.16
    3 3 -3 o 346.12 325.13 20.09
    4 3 -3 o 245.29 247.36 12.37
    5 3 -3 o 178.21 177.11 9.06
    6 3 -3 o 16.91 4.40 7.88
    7 3 -3 o 186.26 183.42 11.96
    8 3 -3 o 77.84 76.39 17.55
    9 3 -3 o 48.20 38.65 15.46
    10 3 -3 o 24.75 29.36 33.86
    11 3 -3 o -19.65 9.22 25.09
    12 3 -3 o 71.45 63.95 31.15
    1 4 -3 o 71.08 60.70 20.23
    2 4 -3 o 429.74 430.11 29.28
    3 4 -3 o 297.98 272.77 16.90
    4 4 -3 o 67.87 69.82 10.73
    5 4 -3 o 81.84 84.59 10.90
    6 4 -3 o 81.37 76.66 17.99
    7 4 -3 o -21.95 3.48 25.32
    8 4 -3 o 42.49 63.08 17.17
    9 4 -3 o 14.00 35.70 16.97
    10 4 -3 o 92.65 57.67 29.57
    11 4 -3 o 3.97 16.43 31.99
    1 5 -3 o -6.52 13.06 16.47
    2 5 -3 o 102.08 95.11 18.69
    3 5 -3 o 73.16 103.74 18.08
    4 5 -3 o 61.42 68.41 18.00
    5 5 -3 o 94.64 82.92 18.89
    6 5 -3 o 3.89 26.89 29.07
    7 5 -3 o 86.84 87.70 29.29
    8 5 -3 o 89.31 21.96 36.10
    9 5 -3 o 74.95 34.31 38.90
    1 6 -3 o 56.00 36.23 21.92
    2 6 -3 o 16.35 6.54 17.34
    3 6 -3 o 32.49 15.82 29.14
    4 6 -3 o 9.04 17.25 31.21
    5 6 -3 o 79.75 48.94 30.51
    6 6 -3 o 17.31 15.62 27.62
    7 6 -3 o 48.71 31.85 38.04
    1 7 -3 o -22.02 1.77 22.02
    2 0 -2 o 2214.26 2231.73 50.21
    4 0 -2 o 2044.49 2091.93 35.92
    6 0 -2 o 837.21 814.04 24.82
    8 0 -2 o 290.27 265.99 21.47
    10 0 -2 o 27.90 38.87 22.15
    12 0 -2 o 206.36 198.82 31.82
    0 1 -2 o 2823.84 2908.29 38.19
    1 1 -2 o 1244.00 1319.32 14.33
    2 1 -2 o 1988.26 1958.91 24.76
    3 1 -2 o 1399.13 1343.07 19.95
    4 1 -2 o 685.80 673.84 10.34
    5 1 -2 o 708.63 749.52 18.99
    6 1 -2 o 565.44 562.07 12.94
    7 1 -2 o 491.15 467.26 12.87
    8 1 -2 o 82.14 59.17 9.75
    9 1 -2 o 29.40 28.92 7.67
    10 1 -2 o 194.32 162.60 20.93
    11 1 -2 o 65.77 65.07 23.18
    12 1 -2 o 37.32 21.39 22.04
    13 1 -2 o 47.77 25.05 28.34
    0 2 -2 o 133.59 129.30 9.56
    1 2 -2 o 1446.26 1497.34 18.19
    2 2 -2 o 853.39 792.92 13.05
    3 2 -2 o 1294.88 1336.86 16.44
    4 2 -2 o 748.22 695.33 11.41
    5 2 -2 o 1494.87 1470.83 21.14
    6 2 -2 o 455.35 434.38 17.94
    7 2 -2 o 341.09 356.96 14.06
    8 2 -2 o 102.47 108.06 6.81
    9 2 -2 o 209.88 176.73 18.92
    10 2 -2 o 17.91 4.30 14.19
    11 2 -2 o 80.27 71.50 17.35
    12 2 -2 o 70.17 7.27 26.48
    0 3 -2 o 2290.90 2160.84 38.10
    1 3 -2 o 642.38 663.88 12.95
    2 3 -2 o 442.21 468.98 15.96
    3 3 -2 o 357.49 339.18 15.43
    4 3 -2 o 679.78 666.82 15.42
    5 3 -2 o 780.16 831.98 15.50
    6 3 -2 o 129.68 140.68 10.50
    7 3 -2 o 438.49 446.71 14.24
    8 3 -2 o 43.22 37.34 17.77
    9 3 -2 o 82.39 64.82 16.76
    10 3 -2 o -6.19 7.48 15.66
    11 3 -2 o 87.42 55.87 19.80
    12 3 -2 o 1.39 13.26 27.90
    0 4 -2 o 819.08 807.23 40.85
    1 4 -2 o 179.96 185.88 19.67
    2 4 -2 o 862.01 868.96 24.59
    3 4 -2 o 186.41 185.32 14.01
    4 4 -2 o 482.25 449.08 18.54
    5 4 -2 o 196.58 198.57 13.02
    6 4 -2 o 83.26 92.33 8.18
    7 4 -2 o 83.86 89.48 31.54
    8 4 -2 o 10.46 3.05 28.98
    9 4 -2 o 63.94 60.95 16.62
    10 4 -2 o -6.75 17.72 30.79
    11 4 -2 o 68.11 53.63 34.51
    0 5 -2 o 625.23 600.86 45.02
    1 5 -2 o 319.91 292.78 28.73
    2 5 -2 o 95.26 101.22 17.87
    3 5 -2 o 23.79 14.97 16.49
    4 5 -2 o 81.71 81.53 17.95
    5 5 -2 o 188.45 153.98 21.60
    6 5 -2 o 191.38 154.58 38.88
    7 5 -2 o 14.98 11.88 32.04
    8 5 -2 o 67.42 10.27 37.32
    9 5 -2 o 59.33 34.96 29.15
    0 6 -2 o 24.59 18.12 28.93
    1 6 -2 o 99.01 102.26 23.45
    2 6 -2 o 100.93 68.68 22.88
    3 6 -2 o 85.38 81.88 23.57
    4 6 -2 o 66.15 74.89 21.50
    5 6 -2 o 65.08 24.38 36.38
    6 6 -2 o 74.78 83.54 39.10
    7 6 -2 o 8.95 39.08 36.07
    0 7 -2 o 99.37 76.59 38.65
    1 7 -2 o 17.71 29.13 26.33
    2 7 -2 o 10.46 15.21 29.16
    2 0 -1 o 4907.25 4697.43 76.02
    4 0 -1 o 109.51 109.63 8.04
    6 0 -1 o 800.40 848.46 32.81
    8 0 -1 o 2167.86 2187.52 35.32
    10 0 -1 o 308.88 272.39 31.87
    12 0 -1 o 164.93 145.50 32.12
    1 1 -1 o 2586.07 2772.39 23.93
    2 1 -1 o 1036.26 1054.30 13.41
    3 1 -1 o 3079.13 2989.25 36.07
    4 1 -1 o 478.31 489.74 11.71
    5 1 -1 o 678.46 649.16 12.90
    6 1 -1 o 960.99 942.98 16.53
    7 1 -1 o 65.88 69.31 7.56
    8 1 -1 o 479.88 469.95 14.59
    9 1 -1 o 156.78 136.29 10.06
    10 1 -1 o 482.93 469.46 23.76
    11 1 -1 o 116.02 106.80 27.71
    12 1 -1 o 32.17 10.00 19.99
    13 1 -1 o 48.95 38.34 49.01
    1 2 -1 o 695.93 699.20 11.50
    2 2 -1 o 438.12 419.10 9.16
    3 2 -1 o 4690.34 4690.41 43.39
    4 2 -1 o 267.49 280.20 7.41
    5 2 -1 o 795.04 785.61 14.01
    6 2 -1 o 308.16 277.17 9.49
    7 2 -1 o 136.59 111.81 15.98
    8 2 -1 o 184.48 197.48 18.31
    9 2 -1 o 130.26 139.24 17.78
    10 2 -1 o -2.60 5.28 23.08
    11 2 -1 o 147.62 108.94 30.46
    12 2 -1 o -5.84 2.80 24.55
    1 3 -1 o 746.43 731.89 14.23
    2 3 -1 o 72.46 58.42 7.65
    3 3 -1 o 579.97 588.26 13.45
    4 3 -1 o 103.91 112.10 7.39
    5 3 -1 o 945.12 987.77 18.43
    6 3 -1 o 370.55 369.92 28.10
    7 3 -1 o 258.92 282.03 21.72
    8 3 -1 o 428.89 436.26 24.01
    9 3 -1 o 27.01 48.43 27.75
    10 3 -1 o 107.47 102.66 20.69
    11 3 -1 o 17.49 2.22 18.25
    12 3 -1 o 88.37 76.80 32.15
    1 4 -1 o 24.17 44.88 13.62
    2 4 -1 o 150.92 136.00 14.27
    3 4 -1 o 337.27 355.36 28.32
    4 4 -1 o 169.17 169.02 16.13
    5 4 -1 o 28.74 28.09 7.98
    6 4 -1 o 164.28 137.17 13.03
    7 4 -1 o 95.59 82.51 17.11
    8 4 -1 o 367.73 363.55 27.63
    9 4 -1 o 76.32 104.44 19.18
    10 4 -1 o 295.30 342.81 28.02
    11 4 -1 o 8.20 19.74 31.40
    1 5 -1 o 81.19 77.07 30.35
    2 5 -1 o 178.90 197.38 22.28
    3 5 -1 o 54.14 69.57 17.31
    4 5 -1 o 71.45 78.99 18.11
    5 5 -1 o 49.42 49.26 18.10
    6 5 -1 o 24.51 21.61 23.26
    7 5 -1 o 165.71 161.09 38.60
    8 5 -1 o 174.65 148.03 25.60
    9 5 -1 o 8.43 12.49 21.54
    1 6 -1 o 69.78 64.45 23.94
    2 6 -1 o 128.74 127.87 25.01
    3 6 -1 o 37.12 44.49 17.75
    4 6 -1 o 42.13 46.02 26.96
    5 6 -1 o 155.67 148.28 34.24
    6 6 -1 o 30.23 1.35 27.57
    7 6 -1 o 30.37 14.22 36.90
    1 7 -1 o -2.12 7.21 21.76
    2 7 -1 o 24.75 30.05 20.92
    2 0 0 o 1452.42 1474.11 23.36
    4 0 0 o 1338.21 1351.58 24.79
    6 0 0 o 382.64 379.07 15.19
    8 0 0 o 196.92 188.28 21.86
    10 0 0 o 202.25 183.17 29.65
    12 0 0 o -8.11 0.16 23.26
    0 1 0 o 1560.92 1497.36 22.32
    1 1 0 o 399.00 386.67 6.86
    2 1 0 o 27214.82 26960.14 231.76
    3 1 0 o 6034.58 6128.59 57.77
    4 1 0 o 568.78 547.15 12.94
    5 1 0 o 2387.88 2346.36 32.05
    6 1 0 o 8.01 7.44 3.23
    7 1 0 o 510.87 531.69 11.00
    8 1 0 o 5.44 8.06 4.11
    9 1 0 o 13.91 9.60 9.22
    10 1 0 o 48.08 51.13 22.45
    11 1 0 o 35.40 0.27 25.01
    12 1 0 o 59.35 43.62 19.98
    13 1 0 o 21.83 15.12 19.84
    0 2 0 o 1511.76 1577.77 32.84
    1 2 0 o 8.32 10.47 4.64
    2 2 0 o 740.57 701.14 11.68
    3 2 0 o 411.56 396.58 8.77
    4 2 0 o 713.59 716.48 12.78
    5 2 0 o 4539.73 4658.93 55.19
    6 2 0 o 628.53 632.23 18.96
    7 2 0 o 540.47 517.12 24.07
    8 2 0 o 113.95 109.89 16.45
    9 2 0 o 41.18 21.31 19.90
    10 2 0 o -4.39 0.47 15.03
    11 2 0 o 229.55 173.94 23.27
    12 2 0 o 3.47 0.02 23.20
    13 2 0 o -27.26 7.34 27.26
    0 3 0 o 2892.47 2890.46 45.17
    1 3 0 o 313.02 310.81 10.55
    2 3 0 o 347.36 343.56 9.83
    3 3 0 o 147.85 134.35 8.37
    4 3 0 o 524.34 508.11 12.25
    5 3 0 o 146.99 125.40 9.21
    6 3 0 o -11.73 6.11 11.73
    7 3 0 o 708.04 775.89 87.87
    8 3 0 o 116.30 157.47 23.45
    9 3 0 o 66.40 37.39 18.90
    10 3 0 o 70.38 63.20 30.61
    11 3 0 o 37.96 53.36 18.62
    12 3 0 o 11.85 3.05 27.01
    0 4 0 o 1178.62 1155.40 47.74
    1 4 0 o 549.63 541.87 22.98
    2 4 0 o 856.76 922.43 23.79
    3 4 0 o 354.35 351.31 16.08
    4 4 0 o 90.66 90.78 9.68
    5 4 0 o -6.63 5.20 6.63
    6 4 0 o 1.93 0.41 8.17
    7 4 0 o -8.00 32.27 14.78
    8 4 0 o 13.59 26.12 17.39
    9 4 0 o -18.31 3.61 18.31
    10 4 0 o 21.66 44.54 19.98
    11 4 0 o 114.19 114.23 55.09
    0 5 0 o 222.34 166.08 31.82
    1 5 0 o 692.91 638.56 45.45
    2 5 0 o 205.76 210.63 30.36
    3 5 0 o 178.73 162.91 20.05
    4 5 0 o 36.83 9.24 16.49
    5 5 0 o 135.14 139.29 17.85
    6 5 0 o 64.39 102.74 18.56
    7 5 0 o 73.90 55.52 23.76
    8 5 0 o 31.54 31.06 18.90
    9 5 0 o 33.57 86.44 20.07
    0 6 0 o 89.09 104.92 32.46
    1 6 0 o 115.39 102.64 23.16
    2 6 0 o 62.28 52.29 20.96
    3 6 0 o 43.70 52.47 23.54
    4 6 0 o 100.36 107.22 22.61
    5 6 0 o 88.31 57.31 38.21
    6 6 0 o 212.81 130.50 46.32
    7 6 0 o 96.01 77.64 40.79
    0 7 0 o 29.62 35.46 33.51
    1 7 0 o 2.46 26.19 22.67
    2 7 0 o -9.84 6.39 21.52
    2 0 1 o 4784.75 4614.65 99.62
    4 0 1 o 90.62 100.93 10.56
    6 0 1 o 781.10 836.66 27.43
    8 0 1 o 2195.99 2205.69 44.56
    10 0 1 o 254.27 273.75 32.62
    12 0 1 o 163.43 148.66 33.57
    1 1 1 o 2572.18 2744.84 23.93
    2 1 1 o 1028.97 1029.63 17.29
    3 1 1 o 3015.69 2955.15 36.02
    4 1 1 o 471.65 477.28 11.94
    5 1 1 o 693.22 662.61 17.88
    6 1 1 o 966.91 960.08 21.87
    7 1 1 o 72.87 66.77 18.54
    8 1 1 o 474.25 466.12 18.69
    9 1 1 o 109.25 137.43 16.70
    10 1 1 o 460.05 474.30 39.15
    11 1 1 o 81.73 105.91 27.12
    12 1 1 o -10.16 9.83 22.15
    13 1 1 o 61.87 38.27 22.37
    1 2 1 o 680.55 701.45 11.36
    2 2 1 o 438.64 426.86 9.59
    3 2 1 o 4649.25 4661.07 43.45
    4 2 1 o 284.71 274.57 12.78
    5 2 1 o 811.00 774.59 18.17
    6 2 1 o 306.18 279.82 14.45
    7 2 1 o 131.85 116.50 16.64
    8 2 1 o 187.71 197.76 19.54
    9 2 1 o 141.03 136.93 19.08
    10 2 1 o 19.25 5.51 15.95
    11 2 1 o 138.08 107.72 30.40
    12 2 1 o -26.84 2.98 26.84
    13 2 1 o 118.88 113.35 33.60
    1 3 1 o 750.13 730.33 15.27
    2 3 1 o 87.89 56.85 9.19
    3 3 1 o 573.35 593.62 13.16
    4 3 1 o 115.62 115.48 8.74
    5 3 1 o 920.10 983.75 23.92
    6 3 1 o 353.20 363.69 22.47
    7 3 1 o 283.87 282.03 23.44
    8 3 1 o 434.85 434.27 28.10
    9 3 1 o 35.02 46.33 18.41
    10 3 1 o 122.99 103.93 21.97
    11 3 1 o 6.26 2.38 15.97
    12 3 1 o 140.56 77.77 33.74
    1 4 1 o 35.77 47.24 12.53
    2 4 1 o 140.93 139.22 16.86
    3 4 1 o 341.02 352.65 14.88
    4 4 1 o 177.62 166.56 12.09
    5 4 1 o 31.82 28.54 10.04
    6 4 1 o 159.99 139.19 29.46
    7 4 1 o 71.28 85.70 17.38
    8 4 1 o 382.74 363.61 29.56
    9 4 1 o 124.12 104.79 23.82
    10 4 1 o 327.98 340.49 31.45
    11 4 1 o 30.52 19.77 21.79
    1 5 1 o 88.10 76.61 18.47
    2 5 1 o 220.51 198.69 22.73
    3 5 1 o 99.99 70.90 18.31
    4 5 1 o 54.92 78.32 16.94
    5 5 1 o 71.97 50.12 13.69
    6 5 1 o 8.98 22.73 15.97
    7 5 1 o 143.31 161.88 24.91
    8 5 1 o 168.14 147.40 29.28
    9 5 1 o -7.38 13.31 22.27
    1 6 1 o 73.10 64.68 25.26
    2 6 1 o 119.37 126.52 23.47
    3 6 1 o 36.22 46.89 19.93
    4 6 1 o 35.13 45.70 26.23
    5 6 1 o 144.64 147.98 41.32
    6 6 1 o 7.70 1.24 26.54
    7 6 1 o 3.14 14.10 36.68
    1 7 1 o -10.44 7.33 21.76
    2 7 1 o 13.67 29.39 24.26
    0 0 2 o 6377.26 5995.74 128.77
    2 0 2 o 2200.09 2285.67 54.91
    4 0 2 o 2086.49 2136.05 49.77
    6 0 2 o 797.74 779.65 22.36
    8 0 2 o 265.64 268.31 15.87
    10 0 2 o 34.71 39.14 24.68
    12 0 2 o 214.00 198.02 36.88
    0 1 2 o 2928.91 2935.14 91.34
    1 1 2 o 1310.88 1376.39 19.51
    2 1 2 o 1956.86 1929.70 24.68
    3 1 2 o 1419.80 1341.00 22.74
    4 1 2 o 687.21 644.20 17.10
    5 1 2 o 731.86 745.52 30.62
    6 1 2 o 571.62 573.78 17.63
    7 1 2 o 512.79 468.89 21.51
    8 1 2 o 62.88 57.04 12.65
    9 1 2 o 43.60 30.07 23.20
    10 1 2 o 143.22 161.83 29.32
    11 1 2 o 63.83 66.45 20.13
    12 1 2 o 7.43 19.93 26.93
    13 1 2 o 34.82 24.81 46.41
    0 2 2 o 156.79 128.23 9.45
    1 2 2 o 1473.13 1524.65 18.08
    2 2 2 o 845.44 800.34 12.85
    3 2 2 o 1347.88 1358.34 21.77
    4 2 2 o 768.98 703.33 24.39
    5 2 2 o 1436.69 1455.31 24.33
    6 2 2 o 468.66 432.56 16.46
    7 2 2 o 350.63 363.12 23.01
    8 2 2 o 87.83 106.79 17.25
    9 2 2 o 180.09 179.46 20.48
    10 2 2 o 28.09 3.94 24.29
    11 2 2 o 38.96 68.33 27.26
    12 2 2 o -0.69 6.92 26.93
    13 2 2 o 116.41 37.33 34.24
    0 3 2 o 2230.36 2171.83 37.99
    1 3 2 o 652.37 663.82 14.36
    2 3 2 o 473.27 477.31 12.50
    3 3 2 o 369.26 342.62 11.35
    4 3 2 o 671.07 681.09 19.80
    5 3 2 o 760.58 839.85 28.97
    6 3 2 o 136.19 143.06 13.49
    7 3 2 o 451.59 436.23 30.29
    8 3 2 o 47.81 37.23 17.77
    9 3 2 o 54.45 63.25 17.25
    10 3 2 o -0.49 7.11 18.74
    11 3 2 o 60.14 55.57 30.23
    12 3 2 o 22.40 13.04 30.54
    0 4 2 o 934.05 815.07 44.88
    1 4 2 o 214.62 187.69 18.59
    2 4 2 o 871.39 877.69 25.42
    3 4 2 o 200.79 184.65 12.53
    4 4 2 o 451.46 447.38 16.30
    5 4 2 o 202.86 190.34 22.63
    6 4 2 o 93.09 88.97 19.81
    7 4 2 o 85.74 90.45 19.38
    8 4 2 o -17.77 2.52 17.77
    9 4 2 o 59.87 62.95 47.73
    10 4 2 o 20.85 17.02 24.54
    11 4 2 o 75.40 52.64 32.55
    0 5 2 o 557.81 601.86 43.41
    1 5 2 o 325.85 292.04 25.05
    2 5 2 o 103.11 98.80 17.82
    3 5 2 o 8.97 15.09 16.34
    4 5 2 o 112.08 79.20 18.65
    5 5 2 o 175.78 155.94 21.86
    6 5 2 o 166.43 152.32 25.69
    7 5 2 o 16.72 11.65 28.37
    8 5 2 o 7.73 10.03 21.72
    9 5 2 o 0.65 34.57 23.10
    0 6 2 o -1.83 15.64 26.15
    1 6 2 o 62.62 98.75 21.63
    2 6 2 o 80.16 68.50 24.65
    3 6 2 o 107.43 83.23 22.31
    4 6 2 o 100.10 75.14 37.18
    5 6 2 o 0.06 24.86 32.90
    6 6 2 o 81.03 83.14 39.63
    7 6 2 o 21.95 38.53 38.52
    0 7 2 o 66.75 77.59 37.29
    1 7 2 o 22.00 27.87 22.84
    2 7 2 o 10.85 16.36 22.00
    2 0 3 o 2497.60 2503.70 62.00
    4 0 3 o 3981.40 4331.91 98.04
    6 0 3 o 189.02 165.03 12.78
    8 0 3 o 674.22 674.61 41.77
    10 0 3 o 89.62 94.62 23.40
    12 0 3 o 362.56 366.36 42.96
    1 1 3 o 591.37 636.38 18.72
    2 1 3 o 1857.10 1953.63 26.36
    3 1 3 o 242.44 223.40 13.92
    4 1 3 o 971.69 957.86 26.09
    5 1 3 o 401.11 408.32 18.58
    6 1 3 o 859.26 908.62 25.91
    7 1 3 o 298.22 297.62 19.88
    8 1 3 o 40.26 40.03 12.35
    9 1 3 o 359.12 349.81 33.54
    10 1 3 o 261.55 318.90 34.96
    11 1 3 o 35.64 38.06 19.91
    12 1 3 o 68.07 56.19 23.16
    13 1 3 o -23.50 15.19 23.50
    1 2 3 o 378.16 340.55 12.28
    2 2 3 o 569.36 536.03 14.23
    3 2 3 o 1118.92 1116.31 19.93
    4 2 3 o 271.09 276.09 11.17
    5 2 3 o 51.11 36.71 12.84
    6 2 3 o 87.93 90.13 14.35
    7 2 3 o 742.74 796.12 28.91
    8 2 3 o 128.64 126.77 27.34
    9 2 3 o 342.78 311.76 36.71
    10 2 3 o 37.38 38.70 26.40
    11 2 3 o 2.47 18.03 24.48
    12 2 3 o 2.08 2.54 28.76
    13 2 3 o 35.54 19.87 35.35
    1 3 3 o 971.59 975.00 18.10
    2 3 3 o 28.06 24.66 6.68
    3 3 3 o 367.19 327.78 16.32
    4 3 3 o 267.54 247.61 20.85
    5 3 3 o 179.42 176.39 13.36
    6 3 3 o -3.05 3.00 8.65
    7 3 3 o 191.35 174.80 17.39
    8 3 3 o 87.76 78.49 17.95
    9 3 3 o 25.62 39.76 27.90
    10 3 3 o 33.51 29.39 27.76
    11 3 3 o -7.20 9.21 28.46
    12 3 3 o 38.93 64.67 32.76
    1 4 3 o 69.62 62.89 14.17
    2 4 3 o 433.32 422.30 18.71
    3 4 3 o 260.94 263.72 16.96
    4 4 3 o 36.87 68.67 21.74
    5 4 3 o 95.24 85.87 18.80
    6 4 3 o 132.23 79.99 22.49
    7 4 3 o -12.88 3.05 35.22
    8 4 3 o 69.04 62.43 31.65
    9 4 3 o 21.83 34.98 21.40
    10 4 3 o 79.95 57.18 33.40
    11 4 3 o 8.36 16.46 30.62
    1 5 3 o 28.78 12.60 16.48
    2 5 3 o 74.76 90.50 18.55
    3 5 3 o 95.84 106.24 22.96
    4 5 3 o 57.63 65.05 21.85
    5 5 3 o 80.52 80.43 18.80
    6 5 3 o 50.37 27.10 22.66
    7 5 3 o 112.70 88.47 25.35
    8 5 3 o 40.40 21.35 20.75
    9 5 3 o 27.19 35.10 45.89
    1 6 3 o 35.91 35.86 20.94
    2 6 3 o 14.88 5.58 19.71
    3 6 3 o 3.03 15.45 31.49
    4 6 3 o 3.83 16.92 33.37
    5 6 3 o 77.36 49.29 31.76
    6 6 3 o 24.51 16.32 35.76
    7 6 3 o 27.16 30.64 26.16
    1 7 3 o 0.02 1.70 23.52
    0 0 4 o 2077.96 1895.19 49.46
    2 0 4 o 56.33 35.82 15.45
    4 0 4 o 1744.10 1722.59 53.08
    6 0 4 o 1187.62 1277.56 46.41
    8 0 4 o -14.34 13.57 14.34
    10 0 4 o 109.24 106.85 31.18
    12 0 4 o 34.35 38.60 31.99
    0 1 4 o 854.26 910.75 30.18
    1 1 4 o 1348.06 1359.45 30.05
    2 1 4 o 1439.88 1406.91 22.58
    3 1 4 o 806.93 698.47 24.30
    4 1 4 o 759.67 751.84 25.70
    5 1 4 o 69.71 67.42 22.91
    6 1 4 o 342.74 363.29 19.25
    7 1 4 o 1.44 0.04 9.81
    8 1 4 o 24.80 22.55 15.94
    9 1 4 o 74.64 82.12 27.04
    10 1 4 o 37.87 53.42 20.51
    11 1 4 o 39.57 39.33 21.69
    12 1 4 o -2.63 23.40 21.18
    13 1 4 o 27.89 9.25 23.90
    0 2 4 o 1663.57 1588.53 36.84
    1 2 4 o 3112.79 3132.82 47.40
    2 2 4 o 86.70 89.97 8.79
    3 2 4 o 119.54 138.12 8.67
    4 2 4 o 116.59 135.07 8.87
    5 2 4 o 77.70 57.82 12.13
    6 2 4 o -18.56 15.14 18.56
    7 2 4 o 49.24 28.43 24.15
    8 2 4 o 26.59 21.04 18.54
    9 2 4 o 71.67 77.21 27.54
    10 2 4 o 17.53 47.71 26.84
    11 2 4 o 28.59 23.93 22.87
    12 2 4 o -4.25 4.14 30.15
    13 2 4 o -23.56 11.25 23.66
    0 3 4 o 80.60 85.42 13.21
    1 3 4 o 707.12 788.81 24.88
    2 3 4 o 451.26 480.02 13.93
    3 3 4 o 141.29 144.97 17.13
    4 3 4 o 462.41 432.02 17.41
    5 3 4 o 25.00 29.65 8.64
    6 3 4 o 191.73 181.83 14.04
    7 3 4 o 173.38 127.33 32.21
    8 3 4 o 62.30 66.36 28.82
    9 3 4 o 91.87 39.46 30.71
    10 3 4 o -2.03 6.38 27.40
    11 3 4 o 2.14 5.83 30.43
    12 3 4 o 2.95 4.58 31.76
    0 4 4 o 117.35 122.00 25.43
    1 4 4 o 20.61 19.97 10.69
    2 4 4 o 133.02 130.27 38.64
    3 4 4 o 12.34 15.45 12.53
    4 4 4 o 391.72 381.48 20.14
    5 4 4 o 133.01 113.42 13.88
    6 4 4 o 234.17 253.21 43.74
    7 4 4 o 47.42 31.25 21.95
    8 4 4 o -25.64 5.77 26.21
    9 4 4 o -20.70 0.67 20.70
    10 4 4 o 15.31 5.54 33.43
    11 4 4 o -4.86 6.84 32.85
    0 5 4 o -14.45 2.28 23.43
    1 5 4 o 89.70 100.15 26.00
    2 5 4 o 79.34 54.21 29.62
    3 5 4 o 127.70 151.86 25.27
    4 5 4 o 47.88 76.58 18.81
    5 5 4 o 71.85 56.58 22.80
    6 5 4 o 7.43 15.13 21.98
    7 5 4 o 33.93 6.50 29.73
    8 5 4 o -17.99 0.48 17.99
    9 5 4 o 28.57 6.70 32.76
    0 6 4 o 126.27 83.49 34.29
    1 6 4 o 35.21 75.57 32.01
    2 6 4 o 25.76 30.96 33.37
    3 6 4 o 78.42 51.89 36.21
    4 6 4 o 47.94 3.86 36.60
    5 6 4 o 51.30 13.84 37.40
    6 6 4 o 15.91 2.60 21.49
    7 6 4 o 1.22 2.78 36.04
    2 0 5 o 594.24 619.41 15.61
    4 0 5 o 525.21 483.02 32.04
    6 0 5 o 237.29 241.60 25.57
    8 0 5 o 174.82 182.21 26.79
    10 0 5 o 118.44 141.10 32.07
    12 0 5 o 118.05 154.84 30.32
    1 1 5 o 469.18 480.33 18.09
    2 1 5 o 306.41 302.06 13.73
    3 1 5 o 234.90 220.36 22.40
    4 1 5 o 11.65 15.00 8.22
    5 1 5 o 182.36 171.18 17.51
    6 1 5 o 165.04 156.99 15.50
    7 1 5 o 367.77 336.14 26.98
    8 1 5 o 168.65 204.01 31.10
    9 1 5 o 103.64 113.24 19.79
    10 1 5 o 111.16 95.75 26.97
    11 1 5 o 97.01 58.99 30.30
    12 1 5 o 38.05 25.72 20.66
    13 1 5 o 12.53 9.06 25.24
    1 2 5 o 566.43 638.98 17.09
    2 2 5 o 12.46 12.79 8.14
    3 2 5 o 350.42 377.32 18.10
    4 2 5 o 31.79 40.96 10.66
    5 2 5 o 313.71 373.26 32.82
    6 2 5 o 50.24 80.98 24.51
    7 2 5 o 363.37 376.52 37.57
    8 2 5 o 153.84 124.94 26.57
    9 2 5 o 354.26 320.16 40.85
    10 2 5 o 42.63 17.24 29.82
    11 2 5 o 37.93 30.44 24.51
    12 2 5 o 6.31 31.17 32.76
    1 3 5 o 155.92 184.79 22.95
    2 3 5 o 152.17 152.86 13.64
    3 3 5 o 333.00 342.41 18.28
    4 3 5 o 100.40 105.98 12.52
    5 3 5 o 148.27 129.51 13.75
    6 3 5 o 247.83 234.40 15.60
    7 3 5 o 288.59 277.28 36.96
    8 3 5 o 84.98 89.72 31.32
    9 3 5 o 126.33 148.77 33.43
    10 3 5 o 54.33 56.31 33.12
    11 3 5 o -6.22 34.38 32.74
    12 3 5 o 25.79 29.81 35.63
    1 4 5 o 183.13 196.85 32.04
    2 4 5 o 50.08 52.67 21.34
    3 4 5 o 26.35 32.70 10.88
    4 4 5 o 413.29 362.28 19.74
    5 4 5 o -12.37 0.70 26.29
    6 4 5 o 28.98 57.99 23.04
    7 4 5 o 123.02 118.28 29.54
    8 4 5 o 115.85 149.51 29.96
    9 4 5 o 2.72 18.68 31.60
    10 4 5 o 101.49 54.05 36.63
    2 5 5 o 157.17 165.07 21.93
    3 5 5 o 17.93 42.49 19.01
    4 5 5 o 30.25 61.29 26.76
    5 5 5 o 50.52 67.78 20.73
    6 5 5 o 75.78 57.86 28.40
    7 5 5 o -22.29 37.26 22.29
    8 5 5 o 28.01 30.53 33.26
    9 5 5 o 18.37 42.04 36.51
    5 6 5 o -5.61 23.96 36.82
    6 6 5 o 67.28 40.61 39.96
    0 0 6 o 11390.17 10543.09 233.29
    2 0 6 o 6182.34 6187.25 94.08
    4 0 6 o 533.49 558.50 33.37
    6 0 6 o 25.87 49.38 20.93
    8 0 6 o 24.51 5.17 19.20
    10 0 6 o 168.51 128.70 30.15
    12 0 6 o 3.53 0.92 32.07
    0 1 6 o 5587.11 5587.15 126.63
    1 1 6 o 249.62 269.75 12.10
    2 1 6 o 1687.93 1661.89 26.33
    3 1 6 o 660.60 622.77 32.99
    4 1 6 o 349.36 345.60 31.68
    5 1 6 o 831.95 903.91 44.21
    6 1 6 o 364.45 333.33 35.26
    7 1 6 o 125.02 184.93 24.07
    8 1 6 o 36.77 38.91 30.51
    9 1 6 o 15.37 7.68 14.75
    10 1 6 o 1.31 11.51 19.83
    11 1 6 o 8.95 13.61 22.00
    12 1 6 o 14.34 23.36 32.42
    13 1 6 o 11.81 4.49 38.07
    0 2 6 o 83.90 76.41 16.78
    1 2 6 o 42.39 46.48 13.41
    2 2 6 o 97.98 75.46 19.26
    3 2 6 o 790.14 734.53 38.84
    4 2 6 o 72.12 76.66 5.41
    5 2 6 o 858.74 889.75 47.07
    6 2 6 o 116.49 58.36 27.90
    7 2 6 o 493.15 427.64 42.91
    8 2 6 o 82.48 93.31 29.46
    9 2 6 o -17.59 6.32 19.01
    10 2 6 o 58.36 49.03 25.73
    11 2 6 o 22.90 25.60 32.46
    12 2 6 o 34.44 6.69 25.73
    0 3 6 o 442.04 497.17 31.57
    1 3 6 o 202.35 206.56 26.64
    2 3 6 o 391.80 401.94 19.64
    3 3 6 o 13.32 16.41 9.43
    4 3 6 o 72.88 63.90 10.71
    5 3 6 o 358.61 342.80 16.58
    6 3 6 o 91.68 68.13 25.26
    7 3 6 o 57.88 89.28 23.70
    8 3 6 o 16.45 22.99 29.18
    9 3 6 o 18.42 12.86 31.37
    10 3 6 o 77.81 43.99 37.10
    11 3 6 o 97.54 66.67 39.35
    0 4 6 o 709.79 759.41 44.07
    1 4 6 o 335.30 326.14 39.52
    2 4 6 o 344.02 344.29 21.84
    3 4 6 o 80.38 70.93 14.96
    4 4 6 o 19.59 62.47 29.15
    5 4 6 o 72.64 72.82 31.43
    6 4 6 o -12.70 40.72 30.15
    7 4 6 o -28.96 2.07 28.96
    8 4 6 o 55.47 19.93 34.35
    9 4 6 o 30.32 33.81 33.40
    10 4 6 o -9.20 18.59 34.29
    2 5 6 o 36.38 76.49 32.54
    3 5 6 o 196.58 204.51 41.21
    4 5 6 o 10.42 57.48 23.65
    5 5 6 o 28.48 75.51 34.40
    6 5 6 o 83.76 68.30 37.65
    7 5 6 o 5.17 56.65 33.82
    8 5 6 o 19.79 5.35 34.74
    4 6 6 o 99.79 68.08 33.82
    5 6 6 o 100.71 58.69 42.43
    6 6 6 o 87.81 36.14 42.24
    2 0 7 o 1190.92 1135.92 46.07
    4 0 7 o 363.43 342.24 26.54
    6 0 7 o 268.39 290.01 32.07
    8 0 7 o 1623.16 1692.02 68.28
    10 0 7 o 341.25 294.49 44.21
    12 0 7 o 54.55 23.54 35.93
    1 1 7 o 581.26 595.18 13.54
    2 1 7 o 794.80 810.07 16.05
    3 1 7 o 1199.93 1187.26 49.13
    4 1 7 o 300.87 257.57 28.23
    5 1 7 o 546.36 567.62 34.88
    6 1 7 o 296.28 331.86 22.10
    7 1 7 o 11.35 4.07 17.62
    8 1 7 o 320.82 351.30 28.14
    9 1 7 o 13.57 15.66 20.82
    10 1 7 o 248.50 258.92 25.61
    11 1 7 o 141.90 122.49 34.83
    12 1 7 o -8.02 13.07 24.84
    1 2 7 o 720.98 712.08 59.08
    2 2 7 o 89.09 100.34 30.67
    3 2 7 o 2268.29 2239.33 41.35
    4 2 7 o 97.18 80.78 25.57
    5 2 7 o 408.03 506.51 36.07
    6 2 7 o 98.07 79.83 28.40
    7 2 7 o 9.20 20.98 19.87
    8 2 7 o -13.37 0.37 27.15
    9 2 7 o 28.73 22.09 30.62
    10 2 7 o 10.20 2.17 30.68
    11 2 7 o 44.41 28.45 25.69
    12 2 7 o 29.09 3.35 27.32
    1 3 7 o 282.70 315.00 23.36
    2 3 7 o 32.85 16.36 10.68
    3 3 7 o 775.76 789.76 49.70
    4 3 7 o 22.30 30.47 25.96
    5 3 7 o 267.36 289.69 12.83
    6 3 7 o 212.00 249.61 37.43
    7 3 7 o -11.89 7.01 20.34
    8 3 7 o 231.62 195.63 39.96
    9 3 7 o 29.73 24.43 32.71
    10 3 7 o 164.43 160.74 41.71
    11 3 7 o 46.07 44.43 38.15
    1 4 7 o 100.07 51.67 31.35
    2 4 7 o 70.82 55.12 21.12
    3 4 7 o 68.67 96.63 32.37
    4 4 7 o -7.95 10.81 20.70
    5 4 7 o -12.23 9.76 29.87
    6 4 7 o 138.92 105.96 36.49
    7 4 7 o 76.39 44.93 35.29
    8 4 7 o 467.25 419.74 54.27
    9 4 7 o 8.53 11.05 34.85
    10 4 7 o 85.92 75.50 42.13
    2 5 7 o 58.36 28.75 34.74
    3 5 7 o -5.53 14.06 23.70
    4 5 7 o 74.39 47.85 36.32
    5 5 7 o 81.70 62.24 30.68
    6 5 7 o 116.30 76.53 33.18
    7 5 7 o 36.13 18.03 28.90
    8 5 7 o 49.24 25.94 39.32
    4 6 7 o -1.83 15.82 38.74
    5 6 7 o 37.85 24.02 39.27
    0 0 8 o 1977.05 2008.70 55.58
    2 0 8 o 4233.30 3961.95 69.98
    4 0 8 o 76.81 67.13 22.93
    6 0 8 o 99.15 102.81 27.21
    8 0 8 o 82.81 78.53 30.07
    10 0 8 o 238.37 242.63 42.04
    12 0 8 o 118.71 111.53 35.10
    0 1 8 o 4075.96 3956.85 73.10
    1 1 8 o 266.37 256.02 11.00
    2 1 8 o 169.57 151.35 13.08
    3 1 8 o 598.02 606.74 26.01
    4 1 8 o 123.78 95.75 16.25
    5 1 8 o 870.48 863.32 33.60
    6 1 8 o 336.23 309.23 25.15
    7 1 8 o 619.50 592.11 48.67
    8 1 8 o -11.45 27.89 18.77
    9 1 8 o 43.01 27.94 22.69
    10 1 8 o 86.06 63.49 33.46
    11 1 8 o 37.76 65.29 30.19
    12 1 8 o 53.91 36.52 24.54
    0 2 8 o 144.92 181.25 21.45
    1 2 8 o 105.43 108.32 16.01
    2 2 8 o 8.91 2.49 13.27
    3 2 8 o 836.91 903.17 14.50
    4 2 8 o 818.92 754.56 48.10
    5 2 8 o 1694.94 1777.00 65.80
    6 2 8 o 70.61 38.33 23.98
    7 2 8 o 445.13 476.55 45.49
    8 2 8 o 44.68 31.07 29.87
    9 2 8 o 3.17 5.35 30.87
    10 2 8 o 1.19 3.17 23.29
    11 2 8 o 90.95 66.39 37.85
    12 2 8 o 10.43 1.78 26.42
    0 3 8 o 745.44 794.91 45.21
    1 3 8 o 185.25 185.29 26.07
    2 3 8 o 1217.57 1203.55 32.65
    3 3 8 o 411.21 391.25 18.79
    4 3 8 o 92.01 102.89 9.42
    5 3 8 o 530.55 588.83 46.63
    6 3 8 o 84.53 86.24 32.85
    7 3 8 o 130.64 138.25 30.43
    8 3 8 o 23.87 10.54 32.87
    9 3 8 o 73.22 23.71 36.68
    10 3 8 o 3.81 21.32 35.68
    11 3 8 o 54.99 34.26 39.79
    0 4 8 o 1621.44 1762.58 73.06
    1 4 8 o 139.06 183.19 33.87
    2 4 8 o 343.36 430.09 38.49
    3 4 8 o 86.87 59.03 26.73
    4 4 8 o 110.77 101.90 35.96
    5 4 8 o 93.37 79.77 28.87
    6 4 8 o 2.83 21.33 24.01
    7 4 8 o 85.56 26.11 30.76
    8 4 8 o 25.12 8.72 36.40
    9 4 8 o -13.31 19.88 36.76
    1 5 8 o 135.44 139.79 32.21
    2 5 8 o 151.42 131.08 33.87
    3 5 8 o 65.89 101.29 38.93
    4 5 8 o 35.57 58.46 27.76
    5 5 8 o 158.01 106.01 42.43
    6 5 8 o 129.44 77.99 42.35
    7 5 8 o 11.70 9.69 38.88
    8 5 8 o 38.74 21.39 31.32
    4 6 8 o 3.08 32.41 30.76
    2 0 9 o 263.46 256.39 15.46
    4 0 9 o 1350.52 1301.94 54.77
    6 0 9 o 292.76 306.64 36.54
    8 0 9 o 598.44 600.49 50.58
    10 0 9 o 683.08 744.19 60.11
    12 0 9 o 104.24 46.58 44.27
    1 1 9 o 1.98 0.36 6.34
    2 1 9 o 690.66 741.41 15.18
    3 1 9 o 322.60 355.43 21.35
    4 1 9 o 130.84 104.80 17.70
    5 1 9 o 226.64 241.83 21.96
    6 1 9 o 410.80 379.02 28.30
    7 1 9 o 153.68 194.29 22.32
    8 1 9 o 686.63 705.09 33.73
    9 1 9 o 87.90 64.74 22.52
    10 1 9 o 117.49 116.02 22.34
    11 1 9 o 53.07 38.98 23.16
    12 1 9 o 84.94 38.02 48.34
    1 2 9 o 431.01 373.57 30.42
    2 2 9 o 238.19 236.70 21.09
    3 2 9 o 450.55 449.76 9.50
    4 2 9 o 195.30 185.32 32.46
    5 2 9 o 715.90 646.34 49.88
    6 2 9 o 157.43 208.63 36.46
    7 2 9 o 160.15 141.07 36.57
    8 2 9 o -11.37 4.33 28.65
    9 2 9 o 81.06 130.14 25.07
    10 2 9 o 28.91 18.28 22.38
    11 2 9 o 49.90 31.80 25.11
    1 3 9 o 162.20 158.73 21.70
    2 3 9 o 4.95 25.20 20.09
    3 3 9 o 1206.85 1216.23 58.00
    4 3 9 o 72.86 29.94 31.99
    5 3 9 o -18.51 0.95 18.51
    6 3 9 o 46.55 31.86 26.01
    7 3 9 o 68.89 46.40 28.09
    8 3 9 o 119.94 87.84 38.32
    9 3 9 o 120.69 61.21 33.65
    10 3 9 o 81.53 86.38 41.46
    1 4 9 o 207.28 217.24 37.96
    2 4 9 o 212.78 244.60 39.13
    3 4 9 o 84.62 64.42 28.21
    4 4 9 o 60.47 98.41 35.82
    5 4 9 o 19.65 38.13 26.46
    6 4 9 o 152.12 131.93 35.07
    7 4 9 o 142.53 131.53 35.10
    8 4 9 o 135.81 111.59 42.55
    9 4 9 o 77.59 32.53 41.49
    1 5 9 o -10.62 71.60 34.54
    2 5 9 o 243.99 189.10 46.94
    3 5 9 o 6.31 29.72 27.12
    4 5 9 o 88.65 62.83 41.29
    5 5 9 o 51.33 34.57 40.46
    6 5 9 o 7.86 25.10 37.52
    7 5 9 o 87.40 49.94 44.24
    3 6 9 o 160.12 107.81 41.04
    0 0 10 o 1143.44 1234.05 41.96
    2 0 10 o 1142.26 1155.28 29.59
    4 0 10 o 1114.84 1144.61 49.08
    6 0 10 o 546.64 525.94 47.10
    8 0 10 o 33.07 53.86 30.82
    10 0 10 o 100.43 56.75 38.71
    0 1 10 o 1754.96 1731.64 39.07
    1 1 10 o 1007.09 1035.26 20.12
    2 1 10 o 320.84 345.73 12.07
    3 1 10 o 119.89 117.29 7.49
    4 1 10 o 292.10 254.04 34.82
    5 1 10 o 228.52 200.00 22.57
    6 1 10 o 324.10 310.30 28.44
    7 1 10 o 190.06 149.21 42.41
    8 1 10 o 10.77 10.78 18.50
    9 1 10 o -17.45 50.87 23.01
    10 1 10 o 36.38 23.03 25.52
    11 1 10 o -3.10 8.26 18.79
    0 2 10 o 152.91 135.55 34.53
    1 2 10 o 1580.60 1590.47 32.11
    2 2 10 o 161.46 149.42 11.45
    3 2 10 o 212.39 193.47 6.23
    4 2 10 o 167.57 184.75 29.15
    5 2 10 o 198.36 207.02 31.93
    6 2 10 o -20.29 7.46 20.37
    7 2 10 o 162.13 176.55 24.86
    8 2 10 o 30.54 19.36 20.08
    9 2 10 o 23.89 35.36 25.40
    10 2 10 o -0.99 7.73 24.67
    11 2 10 o 27.98 21.02 28.03
    0 3 10 o 116.52 78.53 25.54
    1 3 10 o 460.31 423.40 27.63
    2 3 10 o 269.83 273.39 34.90
    3 3 10 o 232.29 236.88 33.85
    4 3 10 o 192.02 255.59 39.35
    5 3 10 o 257.13 264.37 36.40
    6 3 10 o 121.55 122.80 32.04
    7 3 10 o 34.68 32.26 34.63
    8 3 10 o 53.80 15.10 37.60
    9 3 10 o -21.34 3.51 24.40
    10 3 10 o 19.65 9.33 29.85
    0 4 10 o 410.58 507.74 47.05
    1 4 10 o 176.24 199.53 39.46
    2 4 10 o 61.02 86.74 34.85
    3 4 10 o -22.06 20.75 30.76
    4 4 10 o 89.70 83.19 37.54
    5 4 10 o 11.03 9.31 26.73
    6 4 10 o 205.75 156.78 39.38
    7 4 10 o 21.51 52.20 29.93
    8 4 10 o -22.90 30.36 38.38
    1 5 10 o 89.20 59.73 38.68
    2 5 10 o 27.54 48.49 37.04
    3 5 10 o 135.39 125.34 35.90
    4 5 10 o 5.56 36.13 39.54
    5 5 10 o 55.63 64.35 40.41
    6 5 10 o 135.86 58.49 45.16
    2 0 11 o 1244.73 1429.39 49.52
    4 0 11 o 659.49 581.98 44.16
    6 0 11 o 88.81 46.25 24.93
    8 0 11 o -21.56 12.44 29.62
    10 0 11 o 49.33 79.22 29.73
    1 1 11 o 172.69 158.26 11.24
    2 1 11 o 422.10 442.72 22.16
    3 1 11 o 268.17 265.11 12.49
    4 1 11 o 402.28 327.71 32.26
    5 1 11 o 116.40 116.37 18.35
    6 1 11 o 52.91 54.47 16.84
    7 1 11 o 277.48 310.52 27.80
    8 1 11 o -9.70 30.67 29.08
    9 1 11 o 72.95 78.87 25.78
    10 1 11 o 4.88 4.20 24.86
    11 1 11 o 21.48 18.36 37.60
    1 2 11 o 282.38 296.19 13.92
    2 2 11 o 10.12 17.77 8.05
    3 2 11 o 102.20 114.07 6.95
    4 2 11 o 53.79 67.17 19.15
    5 2 11 o 112.46 93.06 27.59
    6 2 11 o 12.63 6.30 32.68
    7 2 11 o 413.37 387.05 59.08
    8 2 11 o 89.10 69.61 24.06
    9 2 11 o 265.58 241.67 30.13
    10 2 11 o 48.78 22.29 27.18
    1 3 11 o 40.41 51.82 26.54
    2 3 11 o 77.59 107.02 39.24
    3 3 11 o 224.56 148.41 39.77
    4 3 11 o 172.57 148.23 39.13
    5 3 11 o -3.92 5.77 31.87
    6 3 11 o 85.42 93.00 38.04
    7 3 11 o 145.92 118.52 42.41
    8 3 11 o -15.62 13.45 25.43
    9 3 11 o 139.80 126.75 28.30
    1 4 11 o 38.18 58.30 19.64
    2 4 11 o 10.06 57.37 33.26
    3 4 11 o 22.62 13.23 33.46
    4 4 11 o 153.70 159.08 43.18
    5 4 11 o -0.69 39.32 27.01
    6 4 11 o 45.30 103.79 32.87
    7 4 11 o 35.96 1.18 30.76
    8 4 11 o 76.61 26.79 46.91
    1 5 11 o 1.45 7.95 26.79
    2 5 11 o 35.96 38.16 38.74
    3 5 11 o -1.56 40.39 39.91
    4 5 11 o 103.49 51.15 44.30
    5 5 11 o 31.60 8.69 39.40
    0 0 12 o 440.90 385.50 30.10
    2 0 12 o 189.53 163.66 33.94
    4 0 12 o 1141.99 1261.40 58.89
    6 0 12 o 230.79 266.96 34.24
    8 0 12 o -10.00 1.46 31.93
    10 0 12 o 9.81 5.20 28.01
    0 1 12 o 50.29 22.45 13.11
    1 1 12 o 413.63 448.33 15.55
    2 1 12 o 502.29 487.59 16.30
    3 1 12 o 12.23 21.80 6.64
    4 1 12 o 318.26 304.75 52.20
    5 1 12 o -4.85 7.90 24.33
    6 1 12 o 256.46 240.11 54.11
    7 1 12 o 64.28 48.92 31.55
    8 1 12 o 0.81 7.35 20.47
    9 1 12 o 2.59 0.90 21.19
    10 1 12 o 38.69 41.23 23.73
    0 2 12 o 495.46 471.93 25.06
    1 2 12 o 453.50 451.22 17.19
    2 2 12 o 55.98 62.93 11.92
    3 2 12 o 106.23 79.30 20.46
    4 2 12 o -9.98 8.13 13.19
    5 2 12 o 11.32 18.76 15.05
    6 2 12 o 24.30 41.46 17.20
    7 2 12 o 28.29 20.85 23.72
    8 2 12 o -16.69 22.51 23.94
    9 2 12 o 39.45 46.88 27.95
    10 2 12 o 17.94 11.33 24.42
    0 3 12 o 81.26 68.82 16.48
    1 3 12 o 180.92 180.41 19.44
    2 3 12 o 43.26 37.54 33.99
    3 3 12 o 69.03 44.95 35.74
    4 3 12 o 104.43 87.94 30.98
    5 3 12 o 35.76 64.13 35.88
    6 3 12 o 38.82 65.58 39.46
    7 3 12 o -16.94 5.61 16.94
    8 3 12 o 35.62 9.48 27.29
    9 3 12 o 62.40 33.81 28.74
    0 4 12 o 45.35 24.87 34.40
    1 4 12 o -0.32 18.26 24.23
    2 4 12 o 48.44 40.26 36.85
    3 4 12 o 18.81 41.52 35.49
    4 4 12 o 108.93 80.62 42.57
    5 4 12 o 64.28 63.58 32.04
    6 4 12 o 9.39 49.93 29.79
    7 4 12 o 48.52 36.19 42.57
    1 5 12 o 11.39 48.66 28.54
    2 5 12 o 29.76 6.12 39.52
    3 5 12 o 88.59 66.47 43.96
    4 5 12 o 16.70 22.75 43.16
    2 0 13 o 61.81 64.00 13.91
    4 0 13 o 259.58 286.93 38.35
    6 0 13 o 36.68 36.88 30.37
    8 0 13 o 206.33 219.78 44.02
    10 0 13 o 15.48 35.00 30.73
    1 1 13 o -3.96 2.28 8.78
    2 1 13 o 241.07 238.32 12.81
    3 1 13 o 66.88 50.85 13.49
    4 1 13 o 100.04 78.45 21.57
    5 1 13 o 142.31 134.32 22.30
    6 1 13 o 79.09 61.60 21.11
    7 1 13 o 71.67 24.19 34.99
    8 1 13 o 26.80 17.27 21.69
    9 1 13 o 29.56 25.48 23.33
    1 2 13 o 58.41 57.15 10.47
    2 2 13 o 138.95 129.43 20.19
    3 2 13 o 276.90 262.05 32.08
    4 2 13 o 29.37 29.45 20.08
    5 2 13 o 66.64 58.55 23.15
    6 2 13 o 42.31 14.62 32.15
    7 2 13 o 75.48 56.77 25.93
    8 2 13 o 35.06 3.23 25.47
    9 2 13 o 1.11 34.81 22.68
    1 3 13 o 124.10 137.11 17.33
    2 3 13 o -10.78 0.68 14.27
    3 3 13 o 122.45 138.03 23.84
    4 3 13 o 6.88 25.38 20.82
    5 3 13 o 44.49 32.18 18.49
    6 3 13 o 23.32 31.32 21.11
    7 3 13 o 55.38 54.42 27.27
    8 3 13 o 96.21 75.41 30.54
    1 4 13 o -3.86 2.20 23.17
    2 4 13 o 46.74 39.63 38.29
    3 4 13 o 113.46 90.75 34.35
    4 4 13 o 39.21 31.74 40.49
    5 4 13 o -0.94 3.15 39.96
    6 4 13 o 99.65 86.31 47.99
    1 5 13 o -7.36 8.82 37.93
    2 5 13 o 33.99 41.35 41.27
    0 0 14 o 1704.72 1665.05 62.22
    2 0 14 o 303.37 253.92 21.20
    4 0 14 o 71.06 55.01 31.10
    6 0 14 o 73.20 58.85 35.82
    8 0 14 o -4.11 18.96 35.35
    0 1 14 o 308.60 289.78 30.01
    1 1 14 o 21.61 8.24 11.03
    2 1 14 o 381.10 376.11 21.01
    3 1 14 o 242.61 225.29 24.99
    4 1 14 o 17.81 35.50 24.83
    5 1 14 o 171.65 189.48 26.51
    6 1 14 o 2.09 7.39 18.51
    7 1 14 o 180.10 141.98 26.37
    8 1 14 o 12.13 1.73 21.03
    9 1 14 o -22.44 2.71 25.73
    0 2 14 o 114.68 109.55 18.11
    1 2 14 o 52.03 57.87 14.65
    2 2 14 o 14.54 28.65 14.35
    3 2 14 o 102.52 113.78 21.76
    4 2 14 o -16.50 12.49 30.58
    5 2 14 o 712.02 576.09 39.98
    6 2 14 o 57.72 23.51 25.06
    7 2 14 o 57.90 83.46 26.73
    8 2 14 o 45.53 7.97 26.52
    0 3 14 o 200.67 271.33 37.82
    1 3 14 o 70.84 70.13 16.44
    2 3 14 o 171.98 179.71 38.28
    3 3 14 o 135.75 134.25 24.45
    4 3 14 o 37.26 52.03 23.70
    5 3 14 o 81.46 63.82 27.14
    6 3 14 o -5.03 1.16 23.78
    7 3 14 o 74.59 36.40 28.79
    0 4 14 o 294.18 367.89 46.66
    1 4 14 o 41.06 31.64 25.08
    2 4 14 o 92.09 122.45 41.77
    3 4 14 o 17.92 12.25 36.88
    4 4 14 o 66.80 19.38 42.43
    5 4 14 o 15.52 6.48 24.31
    2 0 15 o 128.02 158.00 30.96
    4 0 15 o 97.98 65.74 31.51
    6 0 15 o 134.08 166.41 41.35
    8 0 15 o 447.07 420.69 57.66
    1 1 15 o 72.18 79.21 15.15
    2 1 15 o 84.17 67.31 19.82
    3 1 15 o 157.90 157.21 24.09
    4 1 15 o 43.14 17.76 21.78
    5 1 15 o 103.97 79.44 35.53
    6 1 15 o 163.83 183.01 44.84
    7 1 15 o -11.42 1.85 59.75
    8 1 15 o 183.85 162.37 32.54
    1 2 15 o 30.62 44.62 15.90
    2 2 15 o 32.04 18.09 15.24
    3 2 15 o 496.25 406.77 34.51
    4 2 15 o 23.09 21.53 19.12
    5 2 15 o 68.82 76.91 23.91
    6 2 15 o -11.33 0.64 20.27
    7 2 15 o -24.05 1.98 24.05
    1 3 15 o 116.96 110.15 42.06
    2 3 15 o 5.01 7.80 17.06
    3 3 15 o 110.99 99.34 43.11
    4 3 15 o 28.64 1.58 23.76
    5 3 15 o 115.71 62.28 25.44
    6 3 15 o -21.67 4.23 21.67
    1 4 15 o -3.00 1.98 35.82
    2 4 15 o 42.74 15.50 30.57
    3 4 15 o 22.95 49.77 41.10
    0 0 16 o 959.92 945.06 48.60
    2 0 16 o 454.96 341.05 44.80
    4 0 16 o 101.65 127.82 34.74
    6 0 16 o 66.86 73.10 38.74
    0 1 16 o 596.72 480.11 44.55
    1 1 16 o 123.44 142.90 17.68
    2 1 16 o 220.09 229.24 34.69
    3 1 16 o 97.84 70.46 23.82
    4 1 16 o -0.11 15.52 21.50
    5 1 16 o 221.39 180.60 30.76
    6 1 16 o 97.94 54.43 28.18
    7 1 16 o 50.48 39.96 24.28
    0 2 16 o 53.66 55.65 30.26
    1 2 16 o 197.80 210.61 25.54
    2 2 16 o 56.51 59.42 15.33
    3 2 16 o 279.70 210.60 73.14
    4 2 16 o 42.11 8.88 22.77
    5 2 16 o 166.45 150.86 29.80
    6 2 16 o 18.38 51.87 26.78
    0 3 16 o 244.57 232.60 40.79
    1 3 16 o 66.50 79.70 24.76
    2 3 16 o 32.87 60.47 36.15
    3 3 16 o 43.96 34.50 38.04
    4 3 16 o 87.59 97.59 25.93
    2 0 17 o 507.76 407.39 48.02
    4 0 17 o 73.42 146.85 36.04
    1 1 17 o 44.93 53.29 31.43
    2 1 17 o 163.71 141.96 30.68
    3 1 17 o 86.32 101.87 24.63
    4 1 17 o 117.63 135.09 27.37
    5 1 17 o 28.69 28.81 26.03
    1 2 17 o 14.56 52.11 45.73
    2 2 17 o -8.42 6.32 31.79
    3 2 17 o 191.08 168.39 37.71
    4 2 17 o 4.95 34.60 24.60
    1 3 17 o -18.23 17.93 22.15
    2 0 18 o 80.28 57.43 36.10
    4 0 18 o 220.26 228.47 42.66
    1 1 18 o 184.94 166.27 39.54
    2 1 18 o 40.74 31.72 35.96
    3 1 18 o 54.42 64.45 29.20
_reflns_number_total     1881
_reflns_number_gt     1230
_reflns_threshold_expression     'I > 2\s(I)'
_refine_ls_structure_factor_coef     Fsqd
_refine_ls_matrix_type     full
_refine_ls_R_factor_all     0.0993
_refine_ls_R_factor_gt     0.0513
_refine_ls_wR_factor_gt     0.0798
_refine_ls_wR_factor_ref     0.0936
_refine_ls_goodness_of_fit_ref     1.004
_refine_ls_restrained_S_all     1.004
_refine_ls_number_reflns     1881
_refine_ls_number_parameters     109
_refine_ls_number_restraints     1
_refine_ls_number_constraints     0
_refine_ls_hydrogen_treatment     constr
_refine_ls_weighting_scheme     calc
_refine_ls_weighting_details
                      'w=1/[\s^2^(Fo^2^)+(0.0343P)^2^] where P=(Fo^2^+2Fc^2^)/3'
_atom_sites_solution_hydrogens     geom
_atom_sites_solution_primary     direct
_atom_sites_solution_secondary     difmap
_refine_ls_shift/su_max     0
_refine_ls_shift/su_mean     0
_refine_diff_density_max     0.344
_refine_diff_density_min     -0.295
_refine_ls_extinction_method     none
_refine_ls_abs_structure_details
;
Flack <i>x</i> determined using 396 quotients
[(<i>I</i>^+^)-(<i>I</i>^-^)]/[(<i>I</i>^+^)+(<i>I</i>^-^)]
(Parsons <i>et al.</i>,  2013)
;
_refine_ls_abs_structure_Flack     0.04(8)
loop_
    _atom_type_symbol
    _atom_type_description
    _atom_type_scat_dispersion_real
    _atom_type_scat_dispersion_imag
    _atom_type_scat_source
    S S 0.1246 0.1234 'International Tables Vol C Tables 4.2.6.8 and 6.1.1.4'
    O O 0.0106 0.0060 'International Tables Vol C Tables 4.2.6.8 and 6.1.1.4'
    H H 0.0000 0.0000 'International Tables Vol C Tables 4.2.6.8 and 6.1.1.4'
    C C 0.0033 0.0016 'International Tables Vol C Tables 4.2.6.8 and 6.1.1.4'
_computing_data_collection
;
SAINT (Bruker, 2014)
;
_computing_cell_refinement
;
APEX2 (Bruker, 2014)
;
_computing_data_reduction
;
SAINT (Bruker, 2014)
;
_computing_structure_solution
;
SHELXT (Sheldrick, 2015b)
;
_computing_structure_refinement
;
<i>SHELXL2014/7</i> (Sheldrick, 2015a)
;
_computing_molecular_graphics
;
ORTEP-3 for Windows (Farrugia, 2012)
;
_computing_publication_material
;
WinGX publication routines (Farrugia, 2012)
;
loop_
    _atom_site_type_symbol
    _atom_site_label
    _atom_site_fract_x
    _atom_site_fract_y
    _atom_site_fract_z
    _atom_site_U_iso_or_equiv
    _atom_site_thermal_displace_type
    _atom_site_calc_flag
    _atom_site_refinement_flags
    _atom_site_occupancy
    S S1 0.27332(13) 0.3620(3) 0.53923(11) 0.0371(5) Uani . . 1.000
    S S2 0.16018(17) 0.5982(3) 0.67352(10) 0.0430(5) Uani . . 1.000
    O O1 0.0128(4) 0.9617(7) 0.6058(4) 0.0457(16) Uani . . 1.000
    O O2 0.2139(4) 0.5407(8) 0.3699(3) 0.0520(19) Uani . . 1.000
    C C1 0.1711(5) 0.5968(10) 0.5553(4) 0.0273(19) Uani . . 1.000
    C C2 0.1164(5) 0.7427(12) 0.4911(4) 0.0260(17) Uani . . 1.000
    C C3 0.0319(5) 0.9299(10) 0.5239(5) 0.034(2) Uani . . 1.000
    C C4 -0.0307(6) 1.0849(12) 0.4519(5) 0.045(2) Uani . . 1.000
    C C5 -0.0404(7) 0.9587(14) 0.3579(6) 0.060(3) Uani . . 1.000
    C C6 0.0814(7) 0.8675(13) 0.3269(4) 0.058(3) Uani . . 1.000
    C C7 0.1416(6) 0.7004(12) 0.3941(4) 0.034(2) Uani . . 1.000
    C C8 0.2644(7) 0.3440(12) 0.6645(5) 0.050(3) Uani . . 1.000
    H H4A -0.11352 1.12679 0.47307 0.0542 Uiso . . 1.000
    H H4B 0.01593 1.23405 0.44470 0.0542 Uiso . . 1.000
    H H5A -0.07254 1.07203 0.31262 0.0722 Uiso . . 1.000
    H H5B -0.09848 0.82483 0.36241 0.0722 Uiso . . 1.000
    H H6A 0.07063 0.78338 0.26865 0.0697 Uiso . . 1.000
    H H6B 0.13618 1.00398 0.31609 0.0697 Uiso . . 1.000
    H H8A 0.34374 0.37194 0.69448 0.0598 Uiso . . 1.000
    H H8B 0.22773 0.19389 0.68617 0.0598 Uiso . . 1.000
loop_
    _atom_site_aniso_label
    _atom_site_aniso_U_11
    _atom_site_aniso_U_22
    _atom_site_aniso_U_33
    _atom_site_aniso_U_12
    _atom_site_aniso_U_13
    _atom_site_aniso_U_23
    S1 0.0410(8) 0.0394(9) 0.0308(8) 0.0115(8) 0.0003(9) 0.0007(9)
    S2 0.0561(11) 0.0509(10) 0.0219(7) 0.0117(9) 0.0005(8) -0.0001(10)
    O1 0.052(3) 0.045(3) 0.040(2) 0.011(2) 0.006(3) -0.010(3)
    O2 0.070(4) 0.058(3) 0.028(3) 0.020(3) 0.008(3) -0.001(2)
    C1 0.026(3) 0.028(4) 0.028(3) -0.006(2) 0.002(3) 0.000(3)
    C2 0.027(3) 0.026(3) 0.025(3) 0.002(3) -0.001(3) 0.000(3)
    C3 0.026(3) 0.032(4) 0.044(4) -0.003(3) 0.001(3) 0.004(3)
    C4 0.039(4) 0.038(4) 0.059(4) 0.003(3) -0.007(4) 0.009(4)
    C5 0.064(6) 0.069(6) 0.048(4) 0.013(4) -0.014(4) 0.016(5)
    C6 0.061(5) 0.072(5) 0.041(4) 0.020(4) 0.010(4) 0.024(4)
    C7 0.035(4) 0.039(4) 0.028(3) -0.002(3) 0.003(3) 0.005(3)
    C8 0.064(5) 0.052(5) 0.034(4) 0.014(3) -0.006(4) 0.006(4)
_geom_special_details
;
 All esds (except the esd in the dihedral angle between two l.s. planes)
 are estimated using the full covariance matrix.  The cell esds are taken
 into account individually in the estimation of esds in distances, angles
 and torsion angles; correlations between esds in cell parameters are only
 used when they are defined by crystal symmetry.  An approximate (isotropic)
 treatment of cell esds is used for estimating esds involving l.s. planes.
;
loop_
    _geom_bond_atom_site_label_1
    _geom_bond_atom_site_label_2
    _geom_bond_site_symmetry_1
    _geom_bond_site_symmetry_2
    _geom_bond_distance
    _geom_bond_publ_flag
    S1 C1 . . 1.716(6) n
    S1 C8 . . 1.819(7) n
    S2 C1 . . 1.716(6) n
    S2 C8 . . 1.801(7) n
    O1 C3 . . 1.216(9) n
    O2 C7 . . 1.227(8) n
    C1 C2 . . 1.364(8) no
    C2 C3 . . 1.456(8) no
    C2 C7 . . 1.449(8) no
    C3 C4 . . 1.508(9) no
    C4 C5 . . 1.533(11) no
    C5 C6 . . 1.473(11) no
    C6 C7 . . 1.489(9) no
    C4 H4A . . 0.9700 no
    C4 H4B . . 0.9700 no
    C5 H5A . . 0.9700 no
    C5 H5B . . 0.9700 no
    C6 H6A . . 0.9700 no
    C6 H6B . . 0.9700 no
    C8 H8A . . 0.9700 no
    C8 H8B . . 0.9700 no
loop_
    _geom_angle_atom_site_label_1
    _geom_angle_atom_site_label_2
    _geom_angle_atom_site_label_3
    _geom_angle_site_symmetry_1
    _geom_angle_site_symmetry_2
    _geom_angle_site_symmetry_3
    _geom_angle
    _geom_angle_publ_flag
    C1 S1 C8 . . . 82.7(3) n
    C1 S2 C8 . . . 83.2(3) n
    S1 C1 S2 . . . 100.5(3) n
    S1 C1 C2 . . . 129.1(5) n
    S2 C1 C2 . . . 130.4(5) n
    C1 C2 C3 . . . 117.8(5) no
    C1 C2 C7 . . . 119.0(6) no
    C3 C2 C7 . . . 123.2(6) no
    O1 C3 C2 . . . 121.7(6) n
    O1 C3 C4 . . . 121.1(5) n
    C2 C3 C4 . . . 117.2(6) no
    C3 C4 C5 . . . 112.7(6) no
    C4 C5 C6 . . . 111.5(6) no
    C5 C6 C7 . . . 113.5(6) no
    O2 C7 C2 . . . 120.7(6) n
    O2 C7 C6 . . . 122.3(5) n
    C2 C7 C6 . . . 116.9(6) no
    S1 C8 S2 . . . 93.6(3) n
    C3 C4 H4A . . . 109.00 no
    C3 C4 H4B . . . 109.00 no
    C5 C4 H4A . . . 109.00 no
    C5 C4 H4B . . . 109.00 no
    H4A C4 H4B . . . 108.00 no
    C4 C5 H5A . . . 109.00 no
    C4 C5 H5B . . . 109.00 no
    C6 C5 H5A . . . 109.00 no
    C6 C5 H5B . . . 109.00 no
    H5A C5 H5B . . . 108.00 no
    C5 C6 H6A . . . 109.00 no
    C5 C6 H6B . . . 109.00 no
    C7 C6 H6A . . . 109.00 no
    C7 C6 H6B . . . 109.00 no
    H6A C6 H6B . . . 108.00 no
    S1 C8 H8A . . . 113.00 no
    S1 C8 H8B . . . 113.00 no
    S2 C8 H8A . . . 113.00 no
    S2 C8 H8B . . . 113.00 no
    H8A C8 H8B . . . 110.00 no
loop_
    _geom_torsion_atom_site_label_1
    _geom_torsion_atom_site_label_2
    _geom_torsion_atom_site_label_3
    _geom_torsion_atom_site_label_4
    _geom_torsion_site_symmetry_1
    _geom_torsion_site_symmetry_2
    _geom_torsion_site_symmetry_3
    _geom_torsion_site_symmetry_4
    _geom_torsion
    _geom_torsion_publ_flag
    C8 S1 C1 S2 . . . . 1.5(3) no
    C8 S1 C1 C2 . . . . -179.6(6) no
    C1 S1 C8 S2 . . . . -1.4(3) no
    C8 S2 C1 S1 . . . . -1.5(3) no
    C8 S2 C1 C2 . . . . 179.6(6) no
    C1 S2 C8 S1 . . . . 1.4(3) no
    S2 C1 C2 C3 . . . . -1.6(9) no
    S1 C1 C2 C3 . . . . 179.8(4) no
    S1 C1 C2 C7 . . . . 1.6(9) no
    S2 C1 C2 C7 . . . . -179.7(5) no
    C7 C2 C3 O1 . . . . -179.8(6) no
    C7 C2 C3 C4 . . . . -0.2(8) no
    C1 C2 C3 C4 . . . . -178.3(5) no
    C1 C2 C7 C6 . . . . -178.9(6) no
    C3 C2 C7 O2 . . . . 179.8(6) no
    C1 C2 C7 O2 . . . . -2.2(9) no
    C1 C2 C3 O1 . . . . 2.2(8) no
    C3 C2 C7 C6 . . . . 3.1(9) no
    C2 C3 C4 C5 . . . . 24.6(8) no
    O1 C3 C4 C5 . . . . -155.8(6) no
    C3 C4 C5 C6 . . . . -52.6(8) no
    C4 C5 C6 C7 . . . . 56.3(8) no
    C5 C6 C7 C2 . . . . -31.5(9) no
    C5 C6 C7 O2 . . . . 151.8(6) no
loop_
    _geom_hbond_atom_site_label_D
    _geom_hbond_atom_site_label_H
    _geom_hbond_atom_site_label_A
    _geom_hbond_site_symmetry_A
    _geom_hbond_distance_DH
    _geom_hbond_distance_HA
    _geom_hbond_distance_DA
    _geom_hbond_angle_DHA
    _geom_hbond_publ_flag
    C5 H5A S2 2_574 0.97 2.87 3.844(8) 178 yes
_iucr_refine_instructions_details
;
TITL shelxt_a.res in Pca2(1)
CELL  0.71073  10.7521   5.5245  14.4800   90.000   90.000   90.000
ZERR     4.00   0.0014   0.0009   0.0020    0.000    0.000    0.000
LATT  -1
SYMM  - X, - Y, 1/2 + Z
SYMM  1/2 + X, - Y,   Z
SYMM  1/2 - X,   Y, 1/2 + Z
SFAC  C    H    O    S
UNIT  32   32   8    8
MERG   2
FMAP   2
PLAN   20
ACTA
BOND   $H
CONF
LIST   4
L.S.  10
TEMP    23.00
WGHT    0.034600
FVAR       0.59988
C1    1    0.671109    0.403177    0.555345    11.00000    0.02562    0.02817 =
         0.02768   -0.00018    0.00226    0.00568
C2    1    0.616404    0.257321    0.491065    11.00000    0.02645    0.02622 =
         0.02494   -0.00017   -0.00110   -0.00160
C3    1    0.531863    0.070154    0.523934    11.00000    0.02562    0.03186 =
         0.04418   -0.00426    0.00105    0.00287
C4    1    0.469315   -0.084917    0.451896    11.00000    0.03913    0.03761 =
         0.05883   -0.00876   -0.00680   -0.00339
AFIX  23
H4A   2    0.386475   -0.126794    0.473072    11.00000   -1.20000
H4B   2    0.515935   -0.234050    0.444702    11.00000   -1.20000
AFIX   0
C5    1    0.459558    0.041259    0.357910    11.00000    0.06366    0.06944 =
         0.04746   -0.01563   -0.01376   -0.01327
AFIX  23
H5A   2    0.427459   -0.072035    0.312622    11.00000   -1.20000
H5B   2    0.401524    0.175169    0.362414    11.00000   -1.20000
AFIX   0
C6    1    0.581360    0.132552    0.326915    11.00000    0.06120    0.07244 =
         0.04053   -0.02354    0.00958   -0.01947
AFIX  23
H6A   2    0.570631    0.216623    0.268646    11.00000   -1.20000
H6B   2    0.636181   -0.003979    0.316095    11.00000   -1.20000
AFIX   0
C7    1    0.641578    0.299565    0.394072    11.00000    0.03478    0.03901 =
         0.02749   -0.00541    0.00278    0.00213
C8    1    0.764349    0.656019    0.664508    11.00000    0.06421    0.05168 =
         0.03353   -0.00580   -0.00585   -0.01375
AFIX  23
H8A   2    0.843742    0.628064    0.694479    11.00000   -1.20000
H8B   2    0.727734    0.806109    0.686170    11.00000   -1.20000
AFIX   0
O1    3    0.512753    0.038263    0.605837    11.00000    0.05169    0.04464 =
         0.03964    0.00971    0.00581   -0.01049
O2    3    0.713879    0.459297    0.369940    11.00000    0.06966    0.05812 =
         0.02800    0.00077    0.00821   -0.02008
S1    4    0.773321    0.637998    0.539228    11.00000    0.04099    0.03936 =
         0.03079   -0.00069    0.00032   -0.01146
S2    4    0.660177    0.401807    0.673519    11.00000    0.05605    0.05085 =
         0.02189    0.00011    0.00050   -0.01170
HKLF 4
REM  shelxt_a.res in Pca2(1)
REM R1 =  0.0513 for   1230 Fo > 4sig(Fo)  and  0.0993 for all   1881 data
REM    109 parameters refined using      1 restraints
;
