# Supplementary material for: Synthesis and crystal structure of 2-(1,3-dithietan-2-yl­idene)cyclo­hexane-1,3-dione
Source: Acta Crystallogr E Crystallogr Commun. 2022 Oct 13;78(Pt 11):1118–21. doi: 10.1107/S2056989022009872 (PMC9638978; doi:10.1107/S2056989022009872)
Supplement: Supplementary file 2 [file e-78-01118-Isup2.hkl]

#
# h,k,l, Fc-squared, Fo-squared, sigma(Fo-squared) and status flag
#
data_I
_shelx_title ' shelxt_a.res in Pca2(1)'
_shelx_refln_list_code          4
_shelx_F_calc_maximum      164.20
_exptl_crystal_F_000       416.00
_reflns_d_resolution_high  0.7707
 
loop_
 _symmetry_equiv_pos_as_xyz
 'x, y, z'
 '-x, -y, z+1/2'
 'x+1/2, -y, z'
 '-x+1/2, y, z+1/2'
 
_cell_length_a    10.7521
_cell_length_b     5.5245
_cell_length_c    14.4800
_cell_angle_alpha  90.000
_cell_angle_beta   90.000
_cell_angle_gamma  90.000
 
_shelx_F_squared_multiplier     1.000
 
loop_
 _refln_index_h
 _refln_index_k
 _refln_index_l
 _refln_F_squared_calc
 _refln_F_squared_meas
 _refln_F_squared_sigma
 _refln_observed_status
   0   1 -18       52.64       67.56     41.99 o
   1   1 -18      168.57      213.36     46.82 o
   2   1 -18       31.59       76.48     38.07 o
   3   1 -18       62.41       69.64     40.49 o
   4   0 -17      148.05      128.66     38.35 o
   1   1 -17       53.08       93.26     40.43 o
   2   1 -17      143.33      158.06     42.35 o
   3   1 -17      100.57      119.74     39.85 o
   4   1 -17      136.00      158.76     36.40 o
   5   1 -17       29.50      -14.50     21.07 o
   1   2 -17       51.62       60.51     27.32 o
   2   2 -17        6.62        7.34     26.01 o
   3   2 -17      168.55      177.73     30.69 o
   4   2 -17       35.03       34.50     24.38 o
   4   0 -16      125.59      157.54     32.21 o
   6   0 -16       73.65       39.07     31.18 o
   1   1 -16      141.74      120.49     31.93 o
   2   1 -16      227.72      275.83     45.96 o
   3   1 -16       71.00       36.32     25.65 o
   4   1 -16       16.02        3.92     31.87 o
   5   1 -16      180.47      154.68     26.27 o
   6   1 -16       53.06       23.48     52.95 o
   0   2 -16       56.10       87.87     31.43 o
   1   2 -16      210.50      177.88     28.27 o
   2   2 -16       59.29       20.44     21.81 o
   3   2 -16      210.06      268.73     86.94 o
   4   2 -16        9.33      -16.46     23.91 o
   5   2 -16      151.87      175.54     46.24 o
   6   2 -16       51.65      -19.90     21.59 o
   0   3 -16      234.16      267.14     43.16 o
   1   3 -16       78.90       88.09     25.40 o
   2   3 -16       62.02       42.74     27.74 o
   3   3 -16       36.36       51.42     27.96 o
   4   3 -16       97.18      135.75     27.94 o
   4   0 -15       63.54       83.87     32.01 o
   6   0 -15      165.71      128.05     34.01 o
   8   0 -15      424.03      360.01     41.82 o
   1   1 -15       78.93       13.20     31.01 o
   2   1 -15       64.12       68.67     26.93 o
   3   1 -15      156.40      156.87     38.18 o
   4   1 -15       17.67       51.77     32.37 o
   5   1 -15       79.60       43.92     21.31 o
   6   1 -15      185.49      153.55     24.44 o
   7   1 -15        2.04      -18.82     61.44 o
   8   1 -15      161.50      182.16     35.13 o
   1   2 -15       43.64       84.98     22.63 o
   2   2 -15       18.19       39.54     24.00 o
   3   2 -15      404.55      422.97     37.42 o
   4   2 -15       20.67       33.05     21.34 o
   5   2 -15       76.85      108.82     36.18 o
   6   2 -15        0.66       36.38     32.96 o
   7   2 -15        1.88       11.06     31.74 o
   1   3 -15      110.14      112.52     23.92 o
   2   3 -15        7.83       -3.09     23.92 o
   3   3 -15       97.40      110.09     28.53 o
   4   3 -15        1.53       -9.84     22.52 o
   5   3 -15       60.31       66.65     26.60 o
   1   4 -15        1.74       28.91     55.49 o
   2   4 -15       15.86       13.62     22.26 o
   3   4 -15       48.42       46.02     28.81 o
   4   0 -14       58.32       79.50     29.85 o
   6   0 -14       56.96       33.62     26.32 o
   8   0 -14       19.38      -18.15     18.15 o
   1   1 -14        9.14       21.15     21.40 o
   2   1 -14      383.15      428.81     47.83 o
   3   1 -14      225.61      225.68     39.93 o
   4   1 -14       34.22       67.94     32.10 o
   5   1 -14      186.53      198.58     37.79 o
   6   1 -14        6.21      -25.48     25.48 o
   7   1 -14      143.71      155.54     34.83 o
   8   1 -14        1.85        0.46     22.73 o
   9   1 -14        2.57       46.91     26.73 o
   0   2 -14      110.90       35.85     32.12 o
   1   2 -14       60.25       73.52     23.46 o
   2   2 -14       29.23       -9.56     20.81 o
   3   2 -14      113.89      156.76     25.09 o
   4   2 -14       12.45      -27.76     27.76 o
   5   2 -14      575.74      576.29     56.08 o
   6   2 -14       23.56       81.39     33.76 o
   7   2 -14       80.21       67.17     34.35 o
   8   2 -14        7.75       49.85     32.65 o
   0   3 -14      272.64      248.99     39.13 o
   1   3 -14       70.45      109.57     23.60 o
   2   3 -14      178.96      185.38     29.14 o
   3   3 -14      135.35      148.73     26.43 o
   4   3 -14       53.29       34.12     20.70 o
   5   3 -14       61.67       55.91     39.72 o
   6   3 -14        0.89      -14.40     27.16 o
   7   3 -14       35.85        7.67     23.88 o
   0   4 -14      367.13      334.80     49.77 o
   1   4 -14       32.95       13.78     21.62 o
   2   4 -14      122.16       89.39     27.83 o
   3   4 -14       12.72        5.38     29.66 o
   4   4 -14       18.98      -14.00     22.70 o
   5   4 -14        6.31      -10.51     22.67 o
   4   0 -13      283.63      297.54     36.71 o
   6   0 -13       33.72       18.73     23.48 o
   8   0 -13      216.42      168.07     28.54 o
   2   1 -13      236.63      166.01     34.35 o
   3   1 -13       48.41       79.19     20.83 o
   4   1 -13       76.50      116.24     31.90 o
   5   1 -13      136.21      123.24     31.85 o
   6   1 -13       60.41       56.10     54.22 o
   7   1 -13       25.18       26.69     16.80 o
   8   1 -13       16.40       70.58     17.80 o
   9   1 -13       24.96       48.66     24.70 o
   1   2 -13       55.80       95.67     25.68 o
   2   2 -13      128.98      124.06     27.54 o
   3   2 -13      259.24      239.97     25.13 o
   4   2 -13       29.89       31.43     23.32 o
   5   2 -13       57.58       74.31     30.93 o
   6   2 -13       14.67       25.82     28.34 o
   7   2 -13       59.53       47.80     17.37 o
   8   2 -13        3.31       15.65     28.57 o
   9   2 -13       36.03       16.37     30.18 o
   1   3 -13      136.99      128.15     25.99 o
   2   3 -13        0.81       -4.30     17.89 o
   3   3 -13      136.98      147.71     43.75 o
   4   3 -13       27.00       20.93     30.15 o
   5   3 -13       32.17       50.99     23.80 o
   6   3 -13       31.59       31.26     22.93 o
   7   3 -13       53.62       46.58     22.99 o
   8   3 -13       74.83       75.91     25.02 o
   1   4 -13        2.34        6.56     20.87 o
   2   4 -13       39.02       32.63     21.63 o
   3   4 -13       90.62       66.52     25.54 o
   4   4 -13       32.27       -4.57     23.25 o
   5   4 -13        3.30       -0.60     19.87 o
   6   4 -13       87.88       76.48     25.86 o
   1   5 -13        8.74       20.68     30.25 o
   2   5 -13       41.35       28.80     26.89 o
   4   0 -12     1293.52     1322.45     56.63 o
   6   0 -12      260.69      254.46     33.07 o
   8   0 -12        1.34      -15.15     15.15 o
   2   1 -12      488.91      503.25     26.93 o
   3   1 -12       18.88       19.48     12.03 o
   4   1 -12      296.79      304.33     19.79 o
   5   1 -12        8.85       13.87     23.32 o
   6   1 -12      248.52      261.07     23.18 o
   7   1 -12       48.09       70.09     16.45 o
   8   1 -12        6.94        8.75     14.04 o
   9   1 -12        1.11       21.40     21.68 o
  10   1 -12       42.20       78.59     26.43 o
   0   2 -12      460.54      501.29     47.55 o
   1   2 -12      454.87      463.06     30.55 o
   2   2 -12       65.04       59.67     18.49 o
   3   2 -12       78.92      102.42     20.23 o
   4   2 -12        8.53       18.34     26.90 o
   5   2 -12       19.42       47.05     28.51 o
   6   2 -12       41.52       91.12     31.10 o
   7   2 -12       22.40       27.48     15.75 o
   8   2 -12       21.80       -6.67     26.34 o
   9   2 -12       48.06       52.69     31.49 o
   0   3 -12       70.22       22.56     30.07 o
   1   3 -12      176.15      221.78     25.71 o
   2   3 -12       33.75       13.76     25.58 o
   3   3 -12       45.98       38.38     21.91 o
   4   3 -12       92.45       81.33     23.16 o
   5   3 -12       64.88      114.54     22.27 o
   6   3 -12       65.98       56.70     20.01 o
   7   3 -12        5.56       -0.02     20.40 o
   8   3 -12        9.35       44.97     21.89 o
   0   4 -12       24.54       58.52     34.99 o
   1   4 -12       17.91       36.85     23.67 o
   2   4 -12       41.05       35.56     21.36 o
   3   4 -12       41.63       47.68     21.19 o
   4   4 -12       77.94      106.44     53.76 o
   5   4 -12       61.08       71.83     25.14 o
   6   4 -12       51.45       74.70     40.72 o
   7   4 -12       37.36       29.52     37.25 o
   0   5 -12       26.72      -24.04     24.04 o
   1   5 -12       48.65       60.62     23.74 o
   2   5 -12        5.93       12.38     25.60 o
   3   5 -12       66.41       52.46     34.15 o
   4   5 -12       21.96       39.67     25.59 o
   4   0 -11      609.44      586.10     37.27 o
   6   0 -11       42.86       13.23     18.48 o
   8   0 -11       12.16      -15.51     15.51 o
   1   1 -11      157.19      194.86     23.29 o
   2   1 -11      459.18      427.73     32.35 o
   3   1 -11      268.31      298.54     19.58 o
   4   1 -11      327.02      326.21     19.17 o
   5   1 -11      116.15      153.80     14.77 o
   6   1 -11       56.35       46.39     27.53 o
   7   1 -11      311.71      343.94     24.63 o
   8   1 -11       31.17       64.74     15.22 o
   9   1 -11       78.93      122.80     27.09 o
  10   1 -11        4.34       14.26     20.65 o
   1   2 -11      302.43      280.00     23.35 o
   2   2 -11       17.53       16.21     13.99 o
   3   2 -11      114.98      137.61     20.35 o
   4   2 -11       68.72       40.18     26.01 o
   5   2 -11       91.30       61.39     22.59 o
   6   2 -11        6.03       37.10     25.51 o
   7   2 -11      387.26      460.36     26.86 o
   8   2 -11       68.06       34.79     26.87 o
   9   2 -11      242.44      234.76     38.77 o
  10   2 -11       22.66        4.17     24.73 o
   1   3 -11       48.62       61.60     18.29 o
   2   3 -11      107.84      115.02     21.29 o
   3   3 -11      155.42      154.90     23.62 o
   4   3 -11      147.72      145.41     21.87 o
   5   3 -11        5.42       10.61     18.92 o
   6   3 -11       89.88       97.52     27.07 o
   7   3 -11      116.05      126.26     24.00 o
   8   3 -11       12.96        7.22     21.45 o
   9   3 -11      128.42      110.85     37.46 o
   1   4 -11       60.11       48.87     19.23 o
   2   4 -11       56.65       91.39     24.51 o
   3   4 -11       11.68        1.48     20.67 o
   4   4 -11      160.64      185.47     31.18 o
   5   4 -11       40.10       22.51     21.89 o
   6   4 -11      103.74      106.15     22.16 o
   7   4 -11        1.34        1.30     20.17 o
   8   4 -11       26.19      -19.81     35.04 o
   1   5 -11        7.67      -16.09     19.39 o
   2   5 -11       39.33       58.51     26.68 o
   3   5 -11       41.27       -8.02     26.16 o
   4   5 -11       51.30       56.33     41.85 o
   5   5 -11        7.97       -3.94     22.95 o
   4   0 -10     1131.01     1090.82     25.96 o
   6   0 -10      522.97      503.71     34.63 o
   8   0 -10       57.26       20.65     17.70 o
   0   1 -10     1716.63     1695.27     55.47 o
   1   1 -10     1026.26      980.07     39.68 o
   2   1 -10      342.93      353.41     19.48 o
   3   1 -10      119.39      140.41     29.51 o
   4   1 -10      246.52      255.71     33.25 o
   5   1 -10      194.58      185.55     24.41 o
   6   1 -10      315.81      359.92     33.49 o
   7   1 -10      150.46      183.09     18.09 o
   8   1 -10       10.71       23.17     19.17 o
   9   1 -10       50.04       72.08     23.76 o
  10   1 -10       22.03       25.73     20.68 o
   0   2 -10      141.86      164.71     26.57 o
   1   2 -10     1595.65     1675.50     48.85 o
   2   2 -10      151.07      156.53     19.59 o
   3   2 -10      187.51      209.47     32.21 o
   4   2 -10      186.98      201.00     33.12 o
   5   2 -10      209.40      164.54     32.12 o
   6   2 -10        7.67        0.11     17.20 o
   7   2 -10      176.42      177.99     18.67 o
   8   2 -10       18.67       -6.22     18.65 o
   9   2 -10       34.47        9.89     25.01 o
  10   2 -10        8.06       43.49     27.54 o
  11   2 -10       21.69      125.88     33.43 o
   0   3 -10       77.57       84.59     28.71 o
   1   3 -10      435.92      434.39     30.04 o
   2   3 -10      272.35      282.70     27.06 o
   3   3 -10      239.66      268.54     25.44 o
   4   3 -10      255.51      257.30     24.83 o
   5   3 -10      267.54      282.13     27.13 o
   6   3 -10      119.27      127.10     22.73 o
   7   3 -10       32.26       28.62     20.14 o
   8   3 -10       15.67        4.03     25.55 o
   9   3 -10        3.89      -12.25     29.93 o
  10   3 -10        9.08       77.25     31.74 o
   0   4 -10      512.41      464.55     44.80 o
   1   4 -10      200.30      201.02     23.63 o
   2   4 -10       85.01       67.94     19.61 o
   3   4 -10       19.99       18.12     19.97 o
   4   4 -10       83.96      121.74     23.11 o
   5   4 -10       10.10       16.05     19.66 o
   6   4 -10      158.67      216.56     26.27 o
   7   4 -10       52.98       66.20     23.06 o
   8   4 -10       29.67      -31.87     33.62 o
   0   5 -10      110.18      105.01     39.07 o
   1   5 -10       57.38       56.76     21.78 o
   2   5 -10       49.45       53.02     24.50 o
   3   5 -10      122.40      119.04     24.20 o
   4   5 -10       38.29       19.90     45.77 o
   5   5 -10       63.97       72.33     24.78 o
   6   5 -10       60.08       79.75     35.26 o
   0   6 -10       35.96       31.57     36.21 o
   1   6 -10       27.62       75.13     28.35 o
   2   0  -9      251.95      277.95     18.01 o
   4   0  -9     1296.71     1217.85     27.07 o
   6   0  -9      301.54      292.24     10.42 o
   8   0  -9      616.40      473.36     33.76 o
  10   0  -9      736.86      655.10     44.35 o
   1   1  -9        0.72       -6.50     15.96 o
   2   1  -9      732.68      670.05     23.03 o
   3   1  -9      352.21      311.07     17.89 o
   4   1  -9      104.07      123.87     26.91 o
   5   1  -9      241.78      258.13     16.96 o
   6   1  -9      388.31      387.59     16.35 o
   7   1  -9      188.66      176.01     20.14 o
   8   1  -9      700.39      743.75     27.36 o
   9   1  -9       67.73       75.29     14.02 o
  10   1  -9      118.32      154.45     28.48 o
   1   2  -9      370.10      425.92     24.23 o
   2   2  -9      238.49      226.13     21.18 o
   3   2  -9      451.74      467.64     23.80 o
   4   2  -9      183.30      196.27     30.51 o
   5   2  -9      638.90      614.64     44.77 o
   6   2  -9      209.75      210.47     32.26 o
   7   2  -9      143.45      122.68     24.70 o
   8   2  -9        4.85       20.35     12.56 o
   9   2  -9      131.25      154.03     32.15 o
  10   2  -9       18.36       55.63     27.04 o
  11   2  -9       32.21       71.61     28.23 o
   1   3  -9      161.06      154.25     18.12 o
   2   3  -9       23.76        5.17     16.88 o
   3   3  -9     1214.38     1221.36     44.95 o
   4   3  -9       31.36       39.50     15.88 o
   5   3  -9        1.50      -14.72     14.72 o
   6   3  -9       31.25       30.33     17.37 o
   7   3  -9       47.43       55.82     18.59 o
   8   3  -9       88.97       82.84     20.15 o
   9   3  -9       61.79      106.40     34.96 o
  10   3  -9       84.91       90.59     33.15 o
   1   4  -9      218.06      231.10     23.13 o
   2   4  -9      250.08      247.97     23.82 o
   3   4  -9       63.97       75.39     28.30 o
   4   4  -9       98.69       95.45     20.91 o
   5   4  -9       38.35        4.59     18.72 o
   6   4  -9      130.01      149.95     22.75 o
   7   4  -9      131.67      133.44     31.00 o
   8   4  -9      110.91      135.83     39.96 o
   9   4  -9       32.63       19.98     26.18 o
   1   5  -9       70.96       12.52     22.02 o
   2   5  -9      190.76      182.63     44.53 o
   3   5  -9       30.18       18.30     21.19 o
   4   5  -9       64.46       91.82     23.83 o
   5   5  -9       34.35       35.07     38.08 o
   6   5  -9       25.41       22.26     29.73 o
   7   5  -9       50.60       53.86     38.13 o
   1   6  -9        4.19       44.23     26.49 o
   2   6  -9       22.13       40.41     22.53 o
   3   6  -9      107.55       89.24     26.22 o
   0   0  -8     2027.70     2000.23     55.11 o
   2   0  -8     3982.51     4174.31     93.18 o
   4   0  -8       69.25       42.73      6.54 o
   6   0  -8      102.71       94.56      8.99 o
   8   0  -8       80.42       52.20     32.46 o
  10   0  -8      244.58      191.02     23.76 o
   0   1  -8     3988.65     4034.95     98.96 o
   1   1  -8      250.44      272.92     13.77 o
   2   1  -8      156.73      157.29     11.39 o
   3   1  -8      606.88      596.10     23.04 o
   4   1  -8       94.07      102.80     12.24 o
   5   1  -8      872.23      872.69     26.26 o
   6   1  -8      309.19      337.64     21.32 o
   7   1  -8      589.93      621.90     18.82 o
   8   1  -8       28.01       30.18     11.74 o
   9   1  -8       27.37       29.57     10.98 o
  10   1  -8       62.98       88.29     24.12 o
  11   1  -8       64.95       60.22     24.73 o
   0   2  -8      178.23      160.70     23.70 o
   1   2  -8      104.53      101.80     20.73 o
   2   2  -8        2.60        6.72     11.90 o
   3   2  -8      910.31      854.78     24.31 o
   4   2  -8      749.37      789.70     28.74 o
   5   2  -8     1774.90     1648.45     63.00 o
   6   2  -8       36.91        3.97     22.79 o
   7   2  -8      471.88      488.73     21.09 o
   8   2  -8       31.67       33.08     13.63 o
   9   2  -8        5.16       16.78     23.70 o
  10   2  -8        3.03       69.92     27.79 o
  11   2  -8       66.80      121.16     29.71 o
   0   3  -8      802.12      769.12     46.19 o
   1   3  -8      184.34      178.32     18.42 o
   2   3  -8     1196.50     1165.22     37.97 o
   3   3  -8      385.60      404.78     24.38 o
   4   3  -8      100.47       97.87     12.97 o
   5   3  -8      582.20      556.83     20.54 o
   6   3  -8       86.23       63.92     16.14 o
   7   3  -8      139.03      153.45     40.98 o
   8   3  -8       10.76        2.70     14.98 o
   9   3  -8       23.93       43.80     30.76 o
  10   3  -8       21.63       46.91     31.51 o
  11   3  -8       33.85       29.21     30.10 o
   0   4  -8     1744.66     1774.72     69.86 o
   1   4  -8      181.98      189.82     25.00 o
   2   4  -8      430.19      411.47     28.88 o
   3   4  -8       59.68       67.10     19.96 o
   4   4  -8      103.14      102.16     18.99 o
   5   4  -8       79.38       88.97     42.70 o
   6   4  -8       21.87       28.22     16.76 o
   7   4  -8       26.01       34.26     17.74 o
   8   4  -8        8.56        4.50     31.68 o
   9   4  -8       19.05       42.96     33.93 o
   0   5  -8      312.20      336.39     44.46 o
   1   5  -8      142.59      148.74     29.53 o
   2   5  -8      129.39      113.17     25.19 o
   3   5  -8       99.98      133.43     26.36 o
   4   5  -8       58.28       38.04     21.76 o
   5   5  -8      106.28       99.18     23.81 o
   6   5  -8       76.62       54.94     31.57 o
   7   5  -8       10.31        2.31     35.46 o
   8   5  -8       21.49       30.87     37.46 o
   0   6  -8        9.80        7.98     25.68 o
   1   6  -8       29.20       32.40     25.53 o
   2   6  -8       16.88       29.68     21.44 o
   3   6  -8       47.22       58.71     23.69 o
   4   6  -8       32.53       53.23     25.58 o
   2   0  -7     1138.33     1249.34     33.24 o
   4   0  -7      337.61      316.04     24.69 o
   6   0  -7      291.80      289.12     12.51 o
   8   0  -7     1681.50     1503.86     52.47 o
   1   1  -7      603.18      576.63     18.22 o
   2   1  -7      807.46      785.96     19.42 o
   3   1  -7     1183.47     1210.44     33.11 o
   4   1  -7      255.76      277.04     26.41 o
   5   1  -7      565.13      591.84     25.56 o
   6   1  -7      329.41      320.41     14.03 o
   7   1  -7        3.65       16.95      7.72 o
   8   1  -7      345.04      341.38     20.10 o
   9   1  -7       16.65       20.78     12.20 o
  10   1  -7      257.75      255.21     30.26 o
  11   1  -7      124.27      175.96     26.93 o
   1   2  -7      699.54      675.46     20.10 o
   2   2  -7       98.53       98.47     12.00 o
   3   2  -7     2244.65     2240.43     39.99 o
   4   2  -7       82.58       71.57     12.75 o
   5   2  -7      504.82      475.90     23.23 o
   6   2  -7       79.24       70.14     20.23 o
   7   2  -7       22.05       12.98     14.62 o
   8   2  -7        0.31       -1.01     10.77 o
   9   2  -7       23.62       55.08     24.18 o
  10   2  -7        2.17       28.40     23.09 o
  11   2  -7       29.10       90.29     26.32 o
   1   3  -7      317.81      347.27     24.48 o
   2   3  -7       16.05       20.92     12.52 o
   3   3  -7      774.07      753.69     23.30 o
   4   3  -7       31.49       28.90     10.40 o
   5   3  -7      294.06      285.46     16.14 o
   6   3  -7      253.29      260.34     14.76 o
   7   3  -7        7.24        7.23     14.85 o
   8   3  -7      195.96      218.95     21.43 o
   9   3  -7       24.10       13.31     27.15 o
  10   3  -7      161.24      171.82     36.74 o
  11   3  -7       45.51       57.44     28.93 o
   1   4  -7       49.14       51.45     24.89 o
   2   4  -7       52.84       51.67     18.68 o
   3   4  -7       98.27      105.11     18.02 o
   4   4  -7       11.18       -3.47     24.72 o
   5   4  -7        9.65       -6.08     16.14 o
   6   4  -7      103.88      110.22     39.22 o
   7   4  -7       44.28       30.45     18.06 o
   8   4  -7      422.47      385.07     49.46 o
   9   4  -7       10.21       39.74     33.37 o
  10   4  -7       75.50       67.81     37.10 o
   1   5  -7       47.84       31.82     20.97 o
   2   5  -7       26.70       37.14     17.67 o
   3   5  -7       14.20      -15.17     18.81 o
   4   5  -7       47.28       38.56     20.46 o
   5   5  -7       62.60       69.79     22.38 o
   6   5  -7       77.56       40.29     28.34 o
   7   5  -7       18.13       16.17     35.15 o
   8   5  -7       24.57      -10.17     33.96 o
   1   6  -7        2.79      -15.32     30.50 o
   2   6  -7       64.03       74.34     25.93 o
   3   6  -7       64.26       77.36     22.98 o
   4   6  -7       14.68       25.14     24.22 o
   5   6  -7       24.04      -15.28     36.04 o
   0   0  -6    10565.24    11182.50    232.65 o
   2   0  -6     6167.98     6101.07    127.55 o
   4   0  -6      552.60      519.72     14.29 o
   6   0  -6       58.00       40.82     12.39 o
   8   0  -6        4.38      -12.09     12.09 o
  10   0  -6      125.58      121.64     28.76 o
   0   1  -6     5525.24     5628.60    125.83 o
   1   1  -6      271.95      263.41     21.88 o
   2   1  -6     1662.56     1765.07     30.02 o
   3   1  -6      643.54      649.86     17.00 o
   4   1  -6      358.01      346.99     14.41 o
   5   1  -6      897.66      905.46     20.15 o
   6   1  -6      325.07      348.34     16.55 o
   7   1  -6      181.04      166.52     11.53 o
   8   1  -6       40.13       52.73      9.35 o
   9   1  -6        8.27       15.48      9.46 o
  10   1  -6       12.32       47.05     18.67 o
  11   1  -6       12.54       54.83     21.37 o
   0   2  -6       72.53       92.54     10.48 o
   1   2  -6       44.63       38.03      6.51 o
   2   2  -6       73.60       97.59     10.63 o
   3   2  -6      731.94      768.62     29.06 o
   4   2  -6       78.25       88.45     10.36 o
   5   2  -6      892.01      851.65     28.99 o
   6   2  -6       60.49       43.73      8.63 o
   7   2  -6      425.15      409.01     11.49 o
   8   2  -6       94.27       77.06     24.51 o
   9   2  -6        6.13       38.13     22.56 o
  10   2  -6       48.95       17.98     21.70 o
  11   2  -6       24.46       38.07     21.84 o
  12   2  -6        6.85       47.07     27.87 o
   0   3  -6      491.12      487.20     35.21 o
   1   3  -6      199.79      193.99     17.45 o
   2   3  -6      411.78      419.46     18.13 o
   3   3  -6       17.62       23.20      9.58 o
   4   3  -6       67.45       72.87     10.31 o
   5   3  -6      337.90      324.05     15.53 o
   6   3  -6       70.44       85.37     15.44 o
   7   3  -6       89.64       84.75      6.84 o
   8   3  -6       23.51       41.17     13.26 o
   9   3  -6       13.56        9.45     25.70 o
  10   3  -6       43.80       32.21     28.37 o
  11   3  -6       66.95      123.44     33.04 o
   0   4  -6      762.82      747.58     42.93 o
   1   4  -6      325.70      293.81     23.17 o
   2   4  -6      341.90      404.09     26.66 o
   3   4  -6       71.78       95.87     25.51 o
   4   4  -6       65.87       68.50     12.14 o
   5   4  -6       74.89       92.23     22.31 o
   6   4  -6       40.54       59.65     17.15 o
   7   4  -6        1.74       -1.22     15.16 o
   8   4  -6       19.83        3.03     23.12 o
   9   4  -6       34.81       22.62     30.79 o
  10   4  -6       18.57       55.69     35.01 o
   0   5  -6      136.95      106.40     33.46 o
   1   5  -6      255.41      225.52     23.49 o
   2   5  -6       77.00       56.00     18.85 o
   3   5  -6      205.66      209.37     24.38 o
   4   5  -6       58.00      121.03     25.80 o
   5   5  -6       75.01       54.25     28.32 o
   6   5  -6       67.57      136.92     40.16 o
   7   5  -6       58.16       48.46     36.68 o
   8   5  -6        5.13        7.75     25.20 o
   0   6  -6       58.30      142.59     39.10 o
   1   6  -6       87.18       69.30     21.71 o
   2   6  -6        7.50       37.57     22.76 o
   3   6  -6       52.86       41.99     24.73 o
   4   6  -6       69.19       48.84     21.74 o
   5   6  -6       59.16       62.41     31.85 o
   6   6  -6       35.92      -15.48     26.82 o
   2   0  -5      594.24      535.61     17.26 o
   4   0  -5      511.97      547.99     54.17 o
   6   0  -5      253.22      224.19     14.79 o
   8   0  -5      180.03      165.23     19.17 o
  10   0  -5      141.68      148.71     16.23 o
   1   1  -5      470.63      456.73     13.97 o
   2   1  -5      313.75      332.45     13.16 o
   3   1  -5      222.82      247.05     11.93 o
   4   1  -5       12.96       -0.43      5.29 o
   5   1  -5      165.34      180.70      8.65 o
   6   1  -5      161.79      179.28      8.14 o
   7   1  -5      341.78      355.73     21.94 o
   8   1  -5      206.27      203.49     18.21 o
   9   1  -5      116.22      120.81      8.07 o
  10   1  -5       94.86      119.05     14.71 o
  11   1  -5       58.43       70.00     21.34 o
   1   2  -5      650.66      604.56     12.94 o
   2   2  -5       11.52       22.85      5.59 o
   3   2  -5      359.16      354.93     11.17 o
   4   2  -5       39.41       32.96      7.73 o
   5   2  -5      372.61      300.76     27.04 o
   6   2  -5       80.95       63.01     10.95 o
   7   2  -5      374.06      381.62     15.96 o
   8   2  -5      122.89      141.03     12.70 o
   9   2  -5      323.77      345.33     18.74 o
  10   2  -5       16.96       50.63     22.98 o
  11   2  -5       29.92       66.53     25.98 o
  12   2  -5       31.56       39.46     25.51 o
   1   3  -5      177.27      163.67     12.50 o
   2   3  -5      156.12      146.39     12.65 o
   3   3  -5      341.89      319.97     15.18 o
   4   3  -5      104.17       93.46     10.16 o
   5   3  -5      127.61      138.02     11.35 o
   6   3  -5      232.14      208.77     11.33 o
   7   3  -5      278.00      303.52     20.37 o
   8   3  -5       87.89       83.88     14.16 o
   9   3  -5      143.68      172.99     33.62 o
  10   3  -5       56.47       46.99     27.87 o
  11   3  -5       34.98       59.75     28.09 o
  12   3  -5       30.67       16.34     28.01 o
   1   4  -5      197.21      203.84     20.52 o
   2   4  -5       51.36       66.44     15.49 o
   3   4  -5       29.38       20.74     13.29 o
   4   4  -5      363.69      362.40     18.28 o
   5   4  -5        0.81       20.62     28.77 o
   6   4  -5       55.69       29.22     15.49 o
   7   4  -5      118.35      105.65     33.43 o
   8   4  -5      148.58      133.72     37.49 o
   9   4  -5       19.00       24.26     30.12 o
  10   4  -5       54.67       94.26     29.96 o
   1   5  -5        2.32        2.96     55.63 o
   2   5  -5      164.42      194.53     24.91 o
   3   5  -5       41.64       52.73     20.12 o
   4   5  -5       57.86       91.02     20.99 o
   5   5  -5       70.83       68.33     20.22 o
   6   5  -5       57.84       60.05     35.29 o
   7   5  -5       38.64       44.85     27.43 o
   8   5  -5       30.74       56.19     37.24 o
   9   5  -5       41.80       35.82     35.96 o
   1   6  -5        0.86       13.51     31.51 o
   2   6  -5       64.77       53.15     22.59 o
   3   6  -5       53.90       36.88     38.28 o
   4   6  -5        8.79       37.26     21.71 o
   5   6  -5       24.05      -10.56     33.49 o
   6   6  -5       40.49       29.23     29.07 o
   0   0  -4     1898.76     2038.36     48.91 o
   2   0  -4       41.40       43.35      5.45 o
   4   0  -4     1676.93     1702.08     46.46 o
   6   0  -4     1289.58     1202.83     45.48 o
   8   0  -4       15.95       23.82      9.02 o
  10   0  -4      106.85      126.84     14.06 o
  12   0  -4       40.96       82.81     23.51 o
   0   1  -4      916.07      896.20     22.91 o
   1   1  -4     1366.73     1308.61     23.55 o
   2   1  -4     1389.42     1507.10     22.19 o
   3   1  -4      711.57      760.72     15.89 o
   4   1  -4      754.33      767.56     13.47 o
   5   1  -4       69.13       71.72      5.10 o
   6   1  -4      359.63      328.04     12.40 o
   7   1  -4        0.04        2.06      6.65 o
   8   1  -4       24.05       25.81     10.97 o
   9   1  -4       81.05       90.71     13.00 o
  10   1  -4       54.28       46.49     14.59 o
  11   1  -4       41.18       39.74     16.09 o
   0   2  -4     1620.31     1680.03     29.49 o
   1   2  -4     3169.15     3155.68     32.96 o
   2   2  -4       87.28       72.57      6.36 o
   3   2  -4      141.44      151.46      7.44 o
   4   2  -4      134.07      131.96      7.49 o
   5   2  -4       56.71       65.35      5.43 o
   6   2  -4       15.11       15.45      6.73 o
   7   2  -4       28.78       25.75     10.04 o
   8   2  -4       22.00        8.09      7.83 o
   9   2  -4       79.77       84.70     10.02 o
  10   2  -4       45.50       39.34     26.69 o
  11   2  -4       23.20      -11.81     22.73 o
  12   2  -4        3.88       31.12     25.26 o
   0   3  -4       81.18       79.82     13.23 o
   1   3  -4      808.31      741.67     20.53 o
   2   3  -4      492.75      474.91     17.05 o
   3   3  -4      146.21      143.43     11.55 o
   4   3  -4      427.10      416.67     15.39 o
   5   3  -4       32.22       41.00      7.73 o
   6   3  -4      189.18      179.64     12.57 o
   7   3  -4      123.13      125.07     11.23 o
   8   3  -4       63.87       57.68     14.03 o
   9   3  -4       38.35       52.35     30.82 o
  10   3  -4        6.21       -7.09     24.79 o
  11   3  -4        5.36      -24.20     24.20 o
  12   3  -4        4.61       53.58     32.15 o
   0   4  -4      122.02      148.14     23.18 o
   1   4  -4       20.85        5.61     13.64 o
   2   4  -4      127.69      150.46     18.96 o
   3   4  -4       15.02       13.06      9.34 o
   4   4  -4      395.25      387.87     17.57 o
   5   4  -4      106.09      112.30     11.75 o
   6   4  -4      246.56      263.78     20.49 o
   7   4  -4       33.19       32.51     28.96 o
   8   4  -4        5.19        2.33     20.40 o
   9   4  -4        0.73        1.19     29.37 o
  10   4  -4        5.21       10.17     31.99 o
  11   4  -4        6.62       39.21     32.74 o
   0   5  -4        2.95       -3.33     18.23 o
   1   5  -4      101.05      101.79     25.58 o
   2   5  -4       53.80       24.47     18.20 o
   3   5  -4      144.99      189.00     22.70 o
   4   5  -4       73.70      104.58     35.19 o
   5   5  -4       56.59       25.77     16.15 o
   6   5  -4       16.02      -12.59     21.09 o
   7   5  -4        6.89      -28.46     28.46 o
   8   5  -4        0.48      -15.92     32.21 o
   9   5  -4        6.82      -11.70     24.26 o
   0   6  -4       78.09       61.02     32.99 o
   1   6  -4       73.75       86.90     28.51 o
   2   6  -4       32.87       22.67     33.07 o
   3   6  -4       51.86       19.35     19.06 o
   4   6  -4        3.83      -19.12     19.12 o
   5   6  -4       13.61        2.25     34.10 o
   6   6  -4        2.48       14.17     37.18 o
   2   0  -3     2519.77     2567.13     39.92 o
   4   0  -3     4290.77     4074.60     89.76 o
   6   0  -3      175.66      179.72     15.98 o
   8   0  -3      681.43      733.20     23.98 o
  10   0  -3       91.96       95.58     17.02 o
  12   0  -3      363.16      345.67     35.60 o
   1   1  -3      639.63      568.75     10.38 o
   2   1  -3     1929.23     1799.44     31.34 o
   3   1  -3      214.66      227.94      9.60 o
   4   1  -3      980.51     1032.73     14.22 o
   5   1  -3      403.31      391.18     10.64 o
   6   1  -3      909.39      861.90     35.80 o
   7   1  -3      291.96      299.99     10.91 o
   8   1  -3       38.17       42.41      8.30 o
   9   1  -3      352.73      336.26     15.17 o
  10   1  -3      319.34      290.17     19.94 o
  11   1  -3       39.47       45.88     14.52 o
  12   1  -3       56.89       42.57     23.26 o
  13   1  -3       14.12       49.83     27.01 o
   1   2  -3      329.39      352.17      8.93 o
   2   2  -3      543.31      587.25     11.29 o
   3   2  -3     1127.32     1144.90     16.03 o
   4   2  -3      274.02      262.36      7.51 o
   5   2  -3       33.78       43.12      3.93 o
   6   2  -3       90.30       74.66      8.30 o
   7   2  -3      789.99      740.72     20.04 o
   8   2  -3      130.64      117.58      7.62 o
   9   2  -3      315.91      302.03     20.40 o
  10   2  -3       37.78       47.61     32.60 o
  11   2  -3       17.84       41.45     20.15 o
  12   2  -3        2.56       53.13     25.87 o
   1   3  -3      986.43      983.68     20.17 o
   2   3  -3       22.47       13.48      8.16 o
   3   3  -3      325.13      346.12     20.09 o
   4   3  -3      247.36      245.29     12.37 o
   5   3  -3      177.11      178.21      9.06 o
   6   3  -3        4.40       16.91      7.88 o
   7   3  -3      183.42      186.26     11.96 o
   8   3  -3       76.39       77.84     17.55 o
   9   3  -3       38.65       48.20     15.46 o
  10   3  -3       29.36       24.75     33.86 o
  11   3  -3        9.22      -19.65     25.09 o
  12   3  -3       63.95       71.45     31.15 o
   1   4  -3       60.70       71.08     20.23 o
   2   4  -3      430.11      429.74     29.28 o
   3   4  -3      272.77      297.98     16.90 o
   4   4  -3       69.82       67.87     10.73 o
   5   4  -3       84.59       81.84     10.90 o
   6   4  -3       76.66       81.37     17.99 o
   7   4  -3        3.48      -21.95     25.32 o
   8   4  -3       63.08       42.49     17.17 o
   9   4  -3       35.70       14.00     16.97 o
  10   4  -3       57.67       92.65     29.57 o
  11   4  -3       16.43        3.97     31.99 o
   1   5  -3       13.06       -6.52     16.47 o
   2   5  -3       95.11      102.08     18.69 o
   3   5  -3      103.74       73.16     18.08 o
   4   5  -3       68.41       61.42     18.00 o
   5   5  -3       82.92       94.64     18.89 o
   6   5  -3       26.89        3.89     29.07 o
   7   5  -3       87.70       86.84     29.29 o
   8   5  -3       21.96       89.31     36.10 o
   9   5  -3       34.31       74.95     38.90 o
   1   6  -3       36.23       56.00     21.92 o
   2   6  -3        6.54       16.35     17.34 o
   3   6  -3       15.82       32.49     29.14 o
   4   6  -3       17.25        9.04     31.21 o
   5   6  -3       48.94       79.75     30.51 o
   6   6  -3       15.62       17.31     27.62 o
   7   6  -3       31.85       48.71     38.04 o
   1   7  -3        1.77      -22.02     22.02 o
   2   0  -2     2231.73     2214.26     50.21 o
   4   0  -2     2091.93     2044.49     35.92 o
   6   0  -2      814.04      837.21     24.82 o
   8   0  -2      265.99      290.27     21.47 o
  10   0  -2       38.87       27.90     22.15 o
  12   0  -2      198.82      206.36     31.82 o
   0   1  -2     2908.29     2823.84     38.19 o
   1   1  -2     1319.32     1244.00     14.33 o
   2   1  -2     1958.91     1988.26     24.76 o
   3   1  -2     1343.07     1399.13     19.95 o
   4   1  -2      673.84      685.80     10.34 o
   5   1  -2      749.52      708.63     18.99 o
   6   1  -2      562.07      565.44     12.94 o
   7   1  -2      467.26      491.15     12.87 o
   8   1  -2       59.17       82.14      9.75 o
   9   1  -2       28.92       29.40      7.67 o
  10   1  -2      162.60      194.32     20.93 o
  11   1  -2       65.07       65.77     23.18 o
  12   1  -2       21.39       37.32     22.04 o
  13   1  -2       25.05       47.77     28.34 o
   0   2  -2      129.30      133.59      9.56 o
   1   2  -2     1497.34     1446.26     18.19 o
   2   2  -2      792.92      853.39     13.05 o
   3   2  -2     1336.86     1294.88     16.44 o
   4   2  -2      695.33      748.22     11.41 o
   5   2  -2     1470.83     1494.87     21.14 o
   6   2  -2      434.38      455.35     17.94 o
   7   2  -2      356.96      341.09     14.06 o
   8   2  -2      108.06      102.47      6.81 o
   9   2  -2      176.73      209.88     18.92 o
  10   2  -2        4.30       17.91     14.19 o
  11   2  -2       71.50       80.27     17.35 o
  12   2  -2        7.27       70.17     26.48 o
   0   3  -2     2160.84     2290.90     38.10 o
   1   3  -2      663.88      642.38     12.95 o
   2   3  -2      468.98      442.21     15.96 o
   3   3  -2      339.18      357.49     15.43 o
   4   3  -2      666.82      679.78     15.42 o
   5   3  -2      831.98      780.16     15.50 o
   6   3  -2      140.68      129.68     10.50 o
   7   3  -2      446.71      438.49     14.24 o
   8   3  -2       37.34       43.22     17.77 o
   9   3  -2       64.82       82.39     16.76 o
  10   3  -2        7.48       -6.19     15.66 o
  11   3  -2       55.87       87.42     19.80 o
  12   3  -2       13.26        1.39     27.90 o
   0   4  -2      807.23      819.08     40.85 o
   1   4  -2      185.88      179.96     19.67 o
   2   4  -2      868.96      862.01     24.59 o
   3   4  -2      185.32      186.41     14.01 o
   4   4  -2      449.08      482.25     18.54 o
   5   4  -2      198.57      196.58     13.02 o
   6   4  -2       92.33       83.26      8.18 o
   7   4  -2       89.48       83.86     31.54 o
   8   4  -2        3.05       10.46     28.98 o
   9   4  -2       60.95       63.94     16.62 o
  10   4  -2       17.72       -6.75     30.79 o
  11   4  -2       53.63       68.11     34.51 o
   0   5  -2      600.86      625.23     45.02 o
   1   5  -2      292.78      319.91     28.73 o
   2   5  -2      101.22       95.26     17.87 o
   3   5  -2       14.97       23.79     16.49 o
   4   5  -2       81.53       81.71     17.95 o
   5   5  -2      153.98      188.45     21.60 o
   6   5  -2      154.58      191.38     38.88 o
   7   5  -2       11.88       14.98     32.04 o
   8   5  -2       10.27       67.42     37.32 o
   9   5  -2       34.96       59.33     29.15 o
   0   6  -2       18.12       24.59     28.93 o
   1   6  -2      102.26       99.01     23.45 o
   2   6  -2       68.68      100.93     22.88 o
   3   6  -2       81.88       85.38     23.57 o
   4   6  -2       74.89       66.15     21.50 o
   5   6  -2       24.38       65.08     36.38 o
   6   6  -2       83.54       74.78     39.10 o
   7   6  -2       39.08        8.95     36.07 o
   0   7  -2       76.59       99.37     38.65 o
   1   7  -2       29.13       17.71     26.33 o
   2   7  -2       15.21       10.46     29.16 o
   2   0  -1     4697.43     4907.25     76.02 o
   4   0  -1      109.63      109.51      8.04 o
   6   0  -1      848.46      800.40     32.81 o
   8   0  -1     2187.52     2167.86     35.32 o
  10   0  -1      272.39      308.88     31.87 o
  12   0  -1      145.50      164.93     32.12 o
   1   1  -1     2772.39     2586.07     23.93 o
   2   1  -1     1054.30     1036.26     13.41 o
   3   1  -1     2989.25     3079.13     36.07 o
   4   1  -1      489.74      478.31     11.71 o
   5   1  -1      649.16      678.46     12.90 o
   6   1  -1      942.98      960.99     16.53 o
   7   1  -1       69.31       65.88      7.56 o
   8   1  -1      469.95      479.88     14.59 o
   9   1  -1      136.29      156.78     10.06 o
  10   1  -1      469.46      482.93     23.76 o
  11   1  -1      106.80      116.02     27.71 o
  12   1  -1       10.00       32.17     19.99 o
  13   1  -1       38.34       48.95     49.01 o
   1   2  -1      699.20      695.93     11.50 o
   2   2  -1      419.10      438.12      9.16 o
   3   2  -1     4690.41     4690.34     43.39 o
   4   2  -1      280.20      267.49      7.41 o
   5   2  -1      785.61      795.04     14.01 o
   6   2  -1      277.17      308.16      9.49 o
   7   2  -1      111.81      136.59     15.98 o
   8   2  -1      197.48      184.48     18.31 o
   9   2  -1      139.24      130.26     17.78 o
  10   2  -1        5.28       -2.60     23.08 o
  11   2  -1      108.94      147.62     30.46 o
  12   2  -1        2.80       -5.84     24.55 o
   1   3  -1      731.89      746.43     14.23 o
   2   3  -1       58.42       72.46      7.65 o
   3   3  -1      588.26      579.97     13.45 o
   4   3  -1      112.10      103.91      7.39 o
   5   3  -1      987.77      945.12     18.43 o
   6   3  -1      369.92      370.55     28.10 o
   7   3  -1      282.03      258.92     21.72 o
   8   3  -1      436.26      428.89     24.01 o
   9   3  -1       48.43       27.01     27.75 o
  10   3  -1      102.66      107.47     20.69 o
  11   3  -1        2.22       17.49     18.25 o
  12   3  -1       76.80       88.37     32.15 o
   1   4  -1       44.88       24.17     13.62 o
   2   4  -1      136.00      150.92     14.27 o
   3   4  -1      355.36      337.27     28.32 o
   4   4  -1      169.02      169.17     16.13 o
   5   4  -1       28.09       28.74      7.98 o
   6   4  -1      137.17      164.28     13.03 o
   7   4  -1       82.51       95.59     17.11 o
   8   4  -1      363.55      367.73     27.63 o
   9   4  -1      104.44       76.32     19.18 o
  10   4  -1      342.81      295.30     28.02 o
  11   4  -1       19.74        8.20     31.40 o
   1   5  -1       77.07       81.19     30.35 o
   2   5  -1      197.38      178.90     22.28 o
   3   5  -1       69.57       54.14     17.31 o
   4   5  -1       78.99       71.45     18.11 o
   5   5  -1       49.26       49.42     18.10 o
   6   5  -1       21.61       24.51     23.26 o
   7   5  -1      161.09      165.71     38.60 o
   8   5  -1      148.03      174.65     25.60 o
   9   5  -1       12.49        8.43     21.54 o
   1   6  -1       64.45       69.78     23.94 o
   2   6  -1      127.87      128.74     25.01 o
   3   6  -1       44.49       37.12     17.75 o
   4   6  -1       46.02       42.13     26.96 o
   5   6  -1      148.28      155.67     34.24 o
   6   6  -1        1.35       30.23     27.57 o
   7   6  -1       14.22       30.37     36.90 o
   1   7  -1        7.21       -2.12     21.76 o
   2   7  -1       30.05       24.75     20.92 o
   2   0   0     1474.11     1452.42     23.36 o
   4   0   0     1351.58     1338.21     24.79 o
   6   0   0      379.07      382.64     15.19 o
   8   0   0      188.28      196.92     21.86 o
  10   0   0      183.17      202.25     29.65 o
  12   0   0        0.16       -8.11     23.26 o
   0   1   0     1497.36     1560.92     22.32 o
   1   1   0      386.67      399.00      6.86 o
   2   1   0    26960.14    27214.82    231.76 o
   3   1   0     6128.59     6034.58     57.77 o
   4   1   0      547.15      568.78     12.94 o
   5   1   0     2346.36     2387.88     32.05 o
   6   1   0        7.44        8.01      3.23 o
   7   1   0      531.69      510.87     11.00 o
   8   1   0        8.06        5.44      4.11 o
   9   1   0        9.60       13.91      9.22 o
  10   1   0       51.13       48.08     22.45 o
  11   1   0        0.27       35.40     25.01 o
  12   1   0       43.62       59.35     19.98 o
  13   1   0       15.12       21.83     19.84 o
   0   2   0     1577.77     1511.76     32.84 o
   1   2   0       10.47        8.32      4.64 o
   2   2   0      701.14      740.57     11.68 o
   3   2   0      396.58      411.56      8.77 o
   4   2   0      716.48      713.59     12.78 o
   5   2   0     4658.93     4539.73     55.19 o
   6   2   0      632.23      628.53     18.96 o
   7   2   0      517.12      540.47     24.07 o
   8   2   0      109.89      113.95     16.45 o
   9   2   0       21.31       41.18     19.90 o
  10   2   0        0.47       -4.39     15.03 o
  11   2   0      173.94      229.55     23.27 o
  12   2   0        0.02        3.47     23.20 o
  13   2   0        7.34      -27.26     27.26 o
   0   3   0     2890.46     2892.47     45.17 o
   1   3   0      310.81      313.02     10.55 o
   2   3   0      343.56      347.36      9.83 o
   3   3   0      134.35      147.85      8.37 o
   4   3   0      508.11      524.34     12.25 o
   5   3   0      125.40      146.99      9.21 o
   6   3   0        6.11      -11.73     11.73 o
   7   3   0      775.89      708.04     87.87 o
   8   3   0      157.47      116.30     23.45 o
   9   3   0       37.39       66.40     18.90 o
  10   3   0       63.20       70.38     30.61 o
  11   3   0       53.36       37.96     18.62 o
  12   3   0        3.05       11.85     27.01 o
   0   4   0     1155.40     1178.62     47.74 o
   1   4   0      541.87      549.63     22.98 o
   2   4   0      922.43      856.76     23.79 o
   3   4   0      351.31      354.35     16.08 o
   4   4   0       90.78       90.66      9.68 o
   5   4   0        5.20       -6.63      6.63 o
   6   4   0        0.41        1.93      8.17 o
   7   4   0       32.27       -8.00     14.78 o
   8   4   0       26.12       13.59     17.39 o
   9   4   0        3.61      -18.31     18.31 o
  10   4   0       44.54       21.66     19.98 o
  11   4   0      114.23      114.19     55.09 o
   0   5   0      166.08      222.34     31.82 o
   1   5   0      638.56      692.91     45.45 o
   2   5   0      210.63      205.76     30.36 o
   3   5   0      162.91      178.73     20.05 o
   4   5   0        9.24       36.83     16.49 o
   5   5   0      139.29      135.14     17.85 o
   6   5   0      102.74       64.39     18.56 o
   7   5   0       55.52       73.90     23.76 o
   8   5   0       31.06       31.54     18.90 o
   9   5   0       86.44       33.57     20.07 o
   0   6   0      104.92       89.09     32.46 o
   1   6   0      102.64      115.39     23.16 o
   2   6   0       52.29       62.28     20.96 o
   3   6   0       52.47       43.70     23.54 o
   4   6   0      107.22      100.36     22.61 o
   5   6   0       57.31       88.31     38.21 o
   6   6   0      130.50      212.81     46.32 o
   7   6   0       77.64       96.01     40.79 o
   0   7   0       35.46       29.62     33.51 o
   1   7   0       26.19        2.46     22.67 o
   2   7   0        6.39       -9.84     21.52 o
   2   0   1     4614.65     4784.75     99.62 o
   4   0   1      100.93       90.62     10.56 o
   6   0   1      836.66      781.10     27.43 o
   8   0   1     2205.69     2195.99     44.56 o
  10   0   1      273.75      254.27     32.62 o
  12   0   1      148.66      163.43     33.57 o
   1   1   1     2744.84     2572.18     23.93 o
   2   1   1     1029.63     1028.97     17.29 o
   3   1   1     2955.15     3015.69     36.02 o
   4   1   1      477.28      471.65     11.94 o
   5   1   1      662.61      693.22     17.88 o
   6   1   1      960.08      966.91     21.87 o
   7   1   1       66.77       72.87     18.54 o
   8   1   1      466.12      474.25     18.69 o
   9   1   1      137.43      109.25     16.70 o
  10   1   1      474.30      460.05     39.15 o
  11   1   1      105.91       81.73     27.12 o
  12   1   1        9.83      -10.16     22.15 o
  13   1   1       38.27       61.87     22.37 o
   1   2   1      701.45      680.55     11.36 o
   2   2   1      426.86      438.64      9.59 o
   3   2   1     4661.07     4649.25     43.45 o
   4   2   1      274.57      284.71     12.78 o
   5   2   1      774.59      811.00     18.17 o
   6   2   1      279.82      306.18     14.45 o
   7   2   1      116.50      131.85     16.64 o
   8   2   1      197.76      187.71     19.54 o
   9   2   1      136.93      141.03     19.08 o
  10   2   1        5.51       19.25     15.95 o
  11   2   1      107.72      138.08     30.40 o
  12   2   1        2.98      -26.84     26.84 o
  13   2   1      113.35      118.88     33.60 o
   1   3   1      730.33      750.13     15.27 o
   2   3   1       56.85       87.89      9.19 o
   3   3   1      593.62      573.35     13.16 o
   4   3   1      115.48      115.62      8.74 o
   5   3   1      983.75      920.10     23.92 o
   6   3   1      363.69      353.20     22.47 o
   7   3   1      282.03      283.87     23.44 o
   8   3   1      434.27      434.85     28.10 o
   9   3   1       46.33       35.02     18.41 o
  10   3   1      103.93      122.99     21.97 o
  11   3   1        2.38        6.26     15.97 o
  12   3   1       77.77      140.56     33.74 o
   1   4   1       47.24       35.77     12.53 o
   2   4   1      139.22      140.93     16.86 o
   3   4   1      352.65      341.02     14.88 o
   4   4   1      166.56      177.62     12.09 o
   5   4   1       28.54       31.82     10.04 o
   6   4   1      139.19      159.99     29.46 o
   7   4   1       85.70       71.28     17.38 o
   8   4   1      363.61      382.74     29.56 o
   9   4   1      104.79      124.12     23.82 o
  10   4   1      340.49      327.98     31.45 o
  11   4   1       19.77       30.52     21.79 o
   1   5   1       76.61       88.10     18.47 o
   2   5   1      198.69      220.51     22.73 o
   3   5   1       70.90       99.99     18.31 o
   4   5   1       78.32       54.92     16.94 o
   5   5   1       50.12       71.97     13.69 o
   6   5   1       22.73        8.98     15.97 o
   7   5   1      161.88      143.31     24.91 o
   8   5   1      147.40      168.14     29.28 o
   9   5   1       13.31       -7.38     22.27 o
   1   6   1       64.68       73.10     25.26 o
   2   6   1      126.52      119.37     23.47 o
   3   6   1       46.89       36.22     19.93 o
   4   6   1       45.70       35.13     26.23 o
   5   6   1      147.98      144.64     41.32 o
   6   6   1        1.24        7.70     26.54 o
   7   6   1       14.10        3.14     36.68 o
   1   7   1        7.33      -10.44     21.76 o
   2   7   1       29.39       13.67     24.26 o
   0   0   2     5995.74     6377.26    128.77 o
   2   0   2     2285.67     2200.09     54.91 o
   4   0   2     2136.05     2086.49     49.77 o
   6   0   2      779.65      797.74     22.36 o
   8   0   2      268.31      265.64     15.87 o
  10   0   2       39.14       34.71     24.68 o
  12   0   2      198.02      214.00     36.88 o
   0   1   2     2935.14     2928.91     91.34 o
   1   1   2     1376.39     1310.88     19.51 o
   2   1   2     1929.70     1956.86     24.68 o
   3   1   2     1341.00     1419.80     22.74 o
   4   1   2      644.20      687.21     17.10 o
   5   1   2      745.52      731.86     30.62 o
   6   1   2      573.78      571.62     17.63 o
   7   1   2      468.89      512.79     21.51 o
   8   1   2       57.04       62.88     12.65 o
   9   1   2       30.07       43.60     23.20 o
  10   1   2      161.83      143.22     29.32 o
  11   1   2       66.45       63.83     20.13 o
  12   1   2       19.93        7.43     26.93 o
  13   1   2       24.81       34.82     46.41 o
   0   2   2      128.23      156.79      9.45 o
   1   2   2     1524.65     1473.13     18.08 o
   2   2   2      800.34      845.44     12.85 o
   3   2   2     1358.34     1347.88     21.77 o
   4   2   2      703.33      768.98     24.39 o
   5   2   2     1455.31     1436.69     24.33 o
   6   2   2      432.56      468.66     16.46 o
   7   2   2      363.12      350.63     23.01 o
   8   2   2      106.79       87.83     17.25 o
   9   2   2      179.46      180.09     20.48 o
  10   2   2        3.94       28.09     24.29 o
  11   2   2       68.33       38.96     27.26 o
  12   2   2        6.92       -0.69     26.93 o
  13   2   2       37.33      116.41     34.24 o
   0   3   2     2171.83     2230.36     37.99 o
   1   3   2      663.82      652.37     14.36 o
   2   3   2      477.31      473.27     12.50 o
   3   3   2      342.62      369.26     11.35 o
   4   3   2      681.09      671.07     19.80 o
   5   3   2      839.85      760.58     28.97 o
   6   3   2      143.06      136.19     13.49 o
   7   3   2      436.23      451.59     30.29 o
   8   3   2       37.23       47.81     17.77 o
   9   3   2       63.25       54.45     17.25 o
  10   3   2        7.11       -0.49     18.74 o
  11   3   2       55.57       60.14     30.23 o
  12   3   2       13.04       22.40     30.54 o
   0   4   2      815.07      934.05     44.88 o
   1   4   2      187.69      214.62     18.59 o
   2   4   2      877.69      871.39     25.42 o
   3   4   2      184.65      200.79     12.53 o
   4   4   2      447.38      451.46     16.30 o
   5   4   2      190.34      202.86     22.63 o
   6   4   2       88.97       93.09     19.81 o
   7   4   2       90.45       85.74     19.38 o
   8   4   2        2.52      -17.77     17.77 o
   9   4   2       62.95       59.87     47.73 o
  10   4   2       17.02       20.85     24.54 o
  11   4   2       52.64       75.40     32.55 o
   0   5   2      601.86      557.81     43.41 o
   1   5   2      292.04      325.85     25.05 o
   2   5   2       98.80      103.11     17.82 o
   3   5   2       15.09        8.97     16.34 o
   4   5   2       79.20      112.08     18.65 o
   5   5   2      155.94      175.78     21.86 o
   6   5   2      152.32      166.43     25.69 o
   7   5   2       11.65       16.72     28.37 o
   8   5   2       10.03        7.73     21.72 o
   9   5   2       34.57        0.65     23.10 o
   0   6   2       15.64       -1.83     26.15 o
   1   6   2       98.75       62.62     21.63 o
   2   6   2       68.50       80.16     24.65 o
   3   6   2       83.23      107.43     22.31 o
   4   6   2       75.14      100.10     37.18 o
   5   6   2       24.86        0.06     32.90 o
   6   6   2       83.14       81.03     39.63 o
   7   6   2       38.53       21.95     38.52 o
   0   7   2       77.59       66.75     37.29 o
   1   7   2       27.87       22.00     22.84 o
   2   7   2       16.36       10.85     22.00 o
   2   0   3     2503.70     2497.60     62.00 o
   4   0   3     4331.91     3981.40     98.04 o
   6   0   3      165.03      189.02     12.78 o
   8   0   3      674.61      674.22     41.77 o
  10   0   3       94.62       89.62     23.40 o
  12   0   3      366.36      362.56     42.96 o
   1   1   3      636.38      591.37     18.72 o
   2   1   3     1953.63     1857.10     26.36 o
   3   1   3      223.40      242.44     13.92 o
   4   1   3      957.86      971.69     26.09 o
   5   1   3      408.32      401.11     18.58 o
   6   1   3      908.62      859.26     25.91 o
   7   1   3      297.62      298.22     19.88 o
   8   1   3       40.03       40.26     12.35 o
   9   1   3      349.81      359.12     33.54 o
  10   1   3      318.90      261.55     34.96 o
  11   1   3       38.06       35.64     19.91 o
  12   1   3       56.19       68.07     23.16 o
  13   1   3       15.19      -23.50     23.50 o
   1   2   3      340.55      378.16     12.28 o
   2   2   3      536.03      569.36     14.23 o
   3   2   3     1116.31     1118.92     19.93 o
   4   2   3      276.09      271.09     11.17 o
   5   2   3       36.71       51.11     12.84 o
   6   2   3       90.13       87.93     14.35 o
   7   2   3      796.12      742.74     28.91 o
   8   2   3      126.77      128.64     27.34 o
   9   2   3      311.76      342.78     36.71 o
  10   2   3       38.70       37.38     26.40 o
  11   2   3       18.03        2.47     24.48 o
  12   2   3        2.54        2.08     28.76 o
  13   2   3       19.87       35.54     35.35 o
   1   3   3      975.00      971.59     18.10 o
   2   3   3       24.66       28.06      6.68 o
   3   3   3      327.78      367.19     16.32 o
   4   3   3      247.61      267.54     20.85 o
   5   3   3      176.39      179.42     13.36 o
   6   3   3        3.00       -3.05      8.65 o
   7   3   3      174.80      191.35     17.39 o
   8   3   3       78.49       87.76     17.95 o
   9   3   3       39.76       25.62     27.90 o
  10   3   3       29.39       33.51     27.76 o
  11   3   3        9.21       -7.20     28.46 o
  12   3   3       64.67       38.93     32.76 o
   1   4   3       62.89       69.62     14.17 o
   2   4   3      422.30      433.32     18.71 o
   3   4   3      263.72      260.94     16.96 o
   4   4   3       68.67       36.87     21.74 o
   5   4   3       85.87       95.24     18.80 o
   6   4   3       79.99      132.23     22.49 o
   7   4   3        3.05      -12.88     35.22 o
   8   4   3       62.43       69.04     31.65 o
   9   4   3       34.98       21.83     21.40 o
  10   4   3       57.18       79.95     33.40 o
  11   4   3       16.46        8.36     30.62 o
   1   5   3       12.60       28.78     16.48 o
   2   5   3       90.50       74.76     18.55 o
   3   5   3      106.24       95.84     22.96 o
   4   5   3       65.05       57.63     21.85 o
   5   5   3       80.43       80.52     18.80 o
   6   5   3       27.10       50.37     22.66 o
   7   5   3       88.47      112.70     25.35 o
   8   5   3       21.35       40.40     20.75 o
   9   5   3       35.10       27.19     45.89 o
   1   6   3       35.86       35.91     20.94 o
   2   6   3        5.58       14.88     19.71 o
   3   6   3       15.45        3.03     31.49 o
   4   6   3       16.92        3.83     33.37 o
   5   6   3       49.29       77.36     31.76 o
   6   6   3       16.32       24.51     35.76 o
   7   6   3       30.64       27.16     26.16 o
   1   7   3        1.70        0.02     23.52 o
   0   0   4     1895.19     2077.96     49.46 o
   2   0   4       35.82       56.33     15.45 o
   4   0   4     1722.59     1744.10     53.08 o
   6   0   4     1277.56     1187.62     46.41 o
   8   0   4       13.57      -14.34     14.34 o
  10   0   4      106.85      109.24     31.18 o
  12   0   4       38.60       34.35     31.99 o
   0   1   4      910.75      854.26     30.18 o
   1   1   4     1359.45     1348.06     30.05 o
   2   1   4     1406.91     1439.88     22.58 o
   3   1   4      698.47      806.93     24.30 o
   4   1   4      751.84      759.67     25.70 o
   5   1   4       67.42       69.71     22.91 o
   6   1   4      363.29      342.74     19.25 o
   7   1   4        0.04        1.44      9.81 o
   8   1   4       22.55       24.80     15.94 o
   9   1   4       82.12       74.64     27.04 o
  10   1   4       53.42       37.87     20.51 o
  11   1   4       39.33       39.57     21.69 o
  12   1   4       23.40       -2.63     21.18 o
  13   1   4        9.25       27.89     23.90 o
   0   2   4     1588.53     1663.57     36.84 o
   1   2   4     3132.82     3112.79     47.40 o
   2   2   4       89.97       86.70      8.79 o
   3   2   4      138.12      119.54      8.67 o
   4   2   4      135.07      116.59      8.87 o
   5   2   4       57.82       77.70     12.13 o
   6   2   4       15.14      -18.56     18.56 o
   7   2   4       28.43       49.24     24.15 o
   8   2   4       21.04       26.59     18.54 o
   9   2   4       77.21       71.67     27.54 o
  10   2   4       47.71       17.53     26.84 o
  11   2   4       23.93       28.59     22.87 o
  12   2   4        4.14       -4.25     30.15 o
  13   2   4       11.25      -23.56     23.66 o
   0   3   4       85.42       80.60     13.21 o
   1   3   4      788.81      707.12     24.88 o
   2   3   4      480.02      451.26     13.93 o
   3   3   4      144.97      141.29     17.13 o
   4   3   4      432.02      462.41     17.41 o
   5   3   4       29.65       25.00      8.64 o
   6   3   4      181.83      191.73     14.04 o
   7   3   4      127.33      173.38     32.21 o
   8   3   4       66.36       62.30     28.82 o
   9   3   4       39.46       91.87     30.71 o
  10   3   4        6.38       -2.03     27.40 o
  11   3   4        5.83        2.14     30.43 o
  12   3   4        4.58        2.95     31.76 o
   0   4   4      122.00      117.35     25.43 o
   1   4   4       19.97       20.61     10.69 o
   2   4   4      130.27      133.02     38.64 o
   3   4   4       15.45       12.34     12.53 o
   4   4   4      381.48      391.72     20.14 o
   5   4   4      113.42      133.01     13.88 o
   6   4   4      253.21      234.17     43.74 o
   7   4   4       31.25       47.42     21.95 o
   8   4   4        5.77      -25.64     26.21 o
   9   4   4        0.67      -20.70     20.70 o
  10   4   4        5.54       15.31     33.43 o
  11   4   4        6.84       -4.86     32.85 o
   0   5   4        2.28      -14.45     23.43 o
   1   5   4      100.15       89.70     26.00 o
   2   5   4       54.21       79.34     29.62 o
   3   5   4      151.86      127.70     25.27 o
   4   5   4       76.58       47.88     18.81 o
   5   5   4       56.58       71.85     22.80 o
   6   5   4       15.13        7.43     21.98 o
   7   5   4        6.50       33.93     29.73 o
   8   5   4        0.48      -17.99     17.99 o
   9   5   4        6.70       28.57     32.76 o
   0   6   4       83.49      126.27     34.29 o
   1   6   4       75.57       35.21     32.01 o
   2   6   4       30.96       25.76     33.37 o
   3   6   4       51.89       78.42     36.21 o
   4   6   4        3.86       47.94     36.60 o
   5   6   4       13.84       51.30     37.40 o
   6   6   4        2.60       15.91     21.49 o
   7   6   4        2.78        1.22     36.04 o
   2   0   5      619.41      594.24     15.61 o
   4   0   5      483.02      525.21     32.04 o
   6   0   5      241.60      237.29     25.57 o
   8   0   5      182.21      174.82     26.79 o
  10   0   5      141.10      118.44     32.07 o
  12   0   5      154.84      118.05     30.32 o
   1   1   5      480.33      469.18     18.09 o
   2   1   5      302.06      306.41     13.73 o
   3   1   5      220.36      234.90     22.40 o
   4   1   5       15.00       11.65      8.22 o
   5   1   5      171.18      182.36     17.51 o
   6   1   5      156.99      165.04     15.50 o
   7   1   5      336.14      367.77     26.98 o
   8   1   5      204.01      168.65     31.10 o
   9   1   5      113.24      103.64     19.79 o
  10   1   5       95.75      111.16     26.97 o
  11   1   5       58.99       97.01     30.30 o
  12   1   5       25.72       38.05     20.66 o
  13   1   5        9.06       12.53     25.24 o
   1   2   5      638.98      566.43     17.09 o
   2   2   5       12.79       12.46      8.14 o
   3   2   5      377.32      350.42     18.10 o
   4   2   5       40.96       31.79     10.66 o
   5   2   5      373.26      313.71     32.82 o
   6   2   5       80.98       50.24     24.51 o
   7   2   5      376.52      363.37     37.57 o
   8   2   5      124.94      153.84     26.57 o
   9   2   5      320.16      354.26     40.85 o
  10   2   5       17.24       42.63     29.82 o
  11   2   5       30.44       37.93     24.51 o
  12   2   5       31.17        6.31     32.76 o
   1   3   5      184.79      155.92     22.95 o
   2   3   5      152.86      152.17     13.64 o
   3   3   5      342.41      333.00     18.28 o
   4   3   5      105.98      100.40     12.52 o
   5   3   5      129.51      148.27     13.75 o
   6   3   5      234.40      247.83     15.60 o
   7   3   5      277.28      288.59     36.96 o
   8   3   5       89.72       84.98     31.32 o
   9   3   5      148.77      126.33     33.43 o
  10   3   5       56.31       54.33     33.12 o
  11   3   5       34.38       -6.22     32.74 o
  12   3   5       29.81       25.79     35.63 o
   1   4   5      196.85      183.13     32.04 o
   2   4   5       52.67       50.08     21.34 o
   3   4   5       32.70       26.35     10.88 o
   4   4   5      362.28      413.29     19.74 o
   5   4   5        0.70      -12.37     26.29 o
   6   4   5       57.99       28.98     23.04 o
   7   4   5      118.28      123.02     29.54 o
   8   4   5      149.51      115.85     29.96 o
   9   4   5       18.68        2.72     31.60 o
  10   4   5       54.05      101.49     36.63 o
   2   5   5      165.07      157.17     21.93 o
   3   5   5       42.49       17.93     19.01 o
   4   5   5       61.29       30.25     26.76 o
   5   5   5       67.78       50.52     20.73 o
   6   5   5       57.86       75.78     28.40 o
   7   5   5       37.26      -22.29     22.29 o
   8   5   5       30.53       28.01     33.26 o
   9   5   5       42.04       18.37     36.51 o
   5   6   5       23.96       -5.61     36.82 o
   6   6   5       40.61       67.28     39.96 o
   0   0   6    10543.09    11390.17    233.29 o
   2   0   6     6187.25     6182.34     94.08 o
   4   0   6      558.50      533.49     33.37 o
   6   0   6       49.38       25.87     20.93 o
   8   0   6        5.17       24.51     19.20 o
  10   0   6      128.70      168.51     30.15 o
  12   0   6        0.92        3.53     32.07 o
   0   1   6     5587.15     5587.11    126.63 o
   1   1   6      269.75      249.62     12.10 o
   2   1   6     1661.89     1687.93     26.33 o
   3   1   6      622.77      660.60     32.99 o
   4   1   6      345.60      349.36     31.68 o
   5   1   6      903.91      831.95     44.21 o
   6   1   6      333.33      364.45     35.26 o
   7   1   6      184.93      125.02     24.07 o
   8   1   6       38.91       36.77     30.51 o
   9   1   6        7.68       15.37     14.75 o
  10   1   6       11.51        1.31     19.83 o
  11   1   6       13.61        8.95     22.00 o
  12   1   6       23.36       14.34     32.42 o
  13   1   6        4.49       11.81     38.07 o
   0   2   6       76.41       83.90     16.78 o
   1   2   6       46.48       42.39     13.41 o
   2   2   6       75.46       97.98     19.26 o
   3   2   6      734.53      790.14     38.84 o
   4   2   6       76.66       72.12      5.41 o
   5   2   6      889.75      858.74     47.07 o
   6   2   6       58.36      116.49     27.90 o
   7   2   6      427.64      493.15     42.91 o
   8   2   6       93.31       82.48     29.46 o
   9   2   6        6.32      -17.59     19.01 o
  10   2   6       49.03       58.36     25.73 o
  11   2   6       25.60       22.90     32.46 o
  12   2   6        6.69       34.44     25.73 o
   0   3   6      497.17      442.04     31.57 o
   1   3   6      206.56      202.35     26.64 o
   2   3   6      401.94      391.80     19.64 o
   3   3   6       16.41       13.32      9.43 o
   4   3   6       63.90       72.88     10.71 o
   5   3   6      342.80      358.61     16.58 o
   6   3   6       68.13       91.68     25.26 o
   7   3   6       89.28       57.88     23.70 o
   8   3   6       22.99       16.45     29.18 o
   9   3   6       12.86       18.42     31.37 o
  10   3   6       43.99       77.81     37.10 o
  11   3   6       66.67       97.54     39.35 o
   0   4   6      759.41      709.79     44.07 o
   1   4   6      326.14      335.30     39.52 o
   2   4   6      344.29      344.02     21.84 o
   3   4   6       70.93       80.38     14.96 o
   4   4   6       62.47       19.59     29.15 o
   5   4   6       72.82       72.64     31.43 o
   6   4   6       40.72      -12.70     30.15 o
   7   4   6        2.07      -28.96     28.96 o
   8   4   6       19.93       55.47     34.35 o
   9   4   6       33.81       30.32     33.40 o
  10   4   6       18.59       -9.20     34.29 o
   2   5   6       76.49       36.38     32.54 o
   3   5   6      204.51      196.58     41.21 o
   4   5   6       57.48       10.42     23.65 o
   5   5   6       75.51       28.48     34.40 o
   6   5   6       68.30       83.76     37.65 o
   7   5   6       56.65        5.17     33.82 o
   8   5   6        5.35       19.79     34.74 o
   4   6   6       68.08       99.79     33.82 o
   5   6   6       58.69      100.71     42.43 o
   6   6   6       36.14       87.81     42.24 o
   2   0   7     1135.92     1190.92     46.07 o
   4   0   7      342.24      363.43     26.54 o
   6   0   7      290.01      268.39     32.07 o
   8   0   7     1692.02     1623.16     68.28 o
  10   0   7      294.49      341.25     44.21 o
  12   0   7       23.54       54.55     35.93 o
   1   1   7      595.18      581.26     13.54 o
   2   1   7      810.07      794.80     16.05 o
   3   1   7     1187.26     1199.93     49.13 o
   4   1   7      257.57      300.87     28.23 o
   5   1   7      567.62      546.36     34.88 o
   6   1   7      331.86      296.28     22.10 o
   7   1   7        4.07       11.35     17.62 o
   8   1   7      351.30      320.82     28.14 o
   9   1   7       15.66       13.57     20.82 o
  10   1   7      258.92      248.50     25.61 o
  11   1   7      122.49      141.90     34.83 o
  12   1   7       13.07       -8.02     24.84 o
   1   2   7      712.08      720.98     59.08 o
   2   2   7      100.34       89.09     30.67 o
   3   2   7     2239.33     2268.29     41.35 o
   4   2   7       80.78       97.18     25.57 o
   5   2   7      506.51      408.03     36.07 o
   6   2   7       79.83       98.07     28.40 o
   7   2   7       20.98        9.20     19.87 o
   8   2   7        0.37      -13.37     27.15 o
   9   2   7       22.09       28.73     30.62 o
  10   2   7        2.17       10.20     30.68 o
  11   2   7       28.45       44.41     25.69 o
  12   2   7        3.35       29.09     27.32 o
   1   3   7      315.00      282.70     23.36 o
   2   3   7       16.36       32.85     10.68 o
   3   3   7      789.76      775.76     49.70 o
   4   3   7       30.47       22.30     25.96 o
   5   3   7      289.69      267.36     12.83 o
   6   3   7      249.61      212.00     37.43 o
   7   3   7        7.01      -11.89     20.34 o
   8   3   7      195.63      231.62     39.96 o
   9   3   7       24.43       29.73     32.71 o
  10   3   7      160.74      164.43     41.71 o
  11   3   7       44.43       46.07     38.15 o
   1   4   7       51.67      100.07     31.35 o
   2   4   7       55.12       70.82     21.12 o
   3   4   7       96.63       68.67     32.37 o
   4   4   7       10.81       -7.95     20.70 o
   5   4   7        9.76      -12.23     29.87 o
   6   4   7      105.96      138.92     36.49 o
   7   4   7       44.93       76.39     35.29 o
   8   4   7      419.74      467.25     54.27 o
   9   4   7       11.05        8.53     34.85 o
  10   4   7       75.50       85.92     42.13 o
   2   5   7       28.75       58.36     34.74 o
   3   5   7       14.06       -5.53     23.70 o
   4   5   7       47.85       74.39     36.32 o
   5   5   7       62.24       81.70     30.68 o
   6   5   7       76.53      116.30     33.18 o
   7   5   7       18.03       36.13     28.90 o
   8   5   7       25.94       49.24     39.32 o
   4   6   7       15.82       -1.83     38.74 o
   5   6   7       24.02       37.85     39.27 o
   0   0   8     2008.70     1977.05     55.58 o
   2   0   8     3961.95     4233.30     69.98 o
   4   0   8       67.13       76.81     22.93 o
   6   0   8      102.81       99.15     27.21 o
   8   0   8       78.53       82.81     30.07 o
  10   0   8      242.63      238.37     42.04 o
  12   0   8      111.53      118.71     35.10 o
   0   1   8     3956.85     4075.96     73.10 o
   1   1   8      256.02      266.37     11.00 o
   2   1   8      151.35      169.57     13.08 o
   3   1   8      606.74      598.02     26.01 o
   4   1   8       95.75      123.78     16.25 o
   5   1   8      863.32      870.48     33.60 o
   6   1   8      309.23      336.23     25.15 o
   7   1   8      592.11      619.50     48.67 o
   8   1   8       27.89      -11.45     18.77 o
   9   1   8       27.94       43.01     22.69 o
  10   1   8       63.49       86.06     33.46 o
  11   1   8       65.29       37.76     30.19 o
  12   1   8       36.52       53.91     24.54 o
   0   2   8      181.25      144.92     21.45 o
   1   2   8      108.32      105.43     16.01 o
   2   2   8        2.49        8.91     13.27 o
   3   2   8      903.17      836.91     14.50 o
   4   2   8      754.56      818.92     48.10 o
   5   2   8     1777.00     1694.94     65.80 o
   6   2   8       38.33       70.61     23.98 o
   7   2   8      476.55      445.13     45.49 o
   8   2   8       31.07       44.68     29.87 o
   9   2   8        5.35        3.17     30.87 o
  10   2   8        3.17        1.19     23.29 o
  11   2   8       66.39       90.95     37.85 o
  12   2   8        1.78       10.43     26.42 o
   0   3   8      794.91      745.44     45.21 o
   1   3   8      185.29      185.25     26.07 o
   2   3   8     1203.55     1217.57     32.65 o
   3   3   8      391.25      411.21     18.79 o
   4   3   8      102.89       92.01      9.42 o
   5   3   8      588.83      530.55     46.63 o
   6   3   8       86.24       84.53     32.85 o
   7   3   8      138.25      130.64     30.43 o
   8   3   8       10.54       23.87     32.87 o
   9   3   8       23.71       73.22     36.68 o
  10   3   8       21.32        3.81     35.68 o
  11   3   8       34.26       54.99     39.79 o
   0   4   8     1762.58     1621.44     73.06 o
   1   4   8      183.19      139.06     33.87 o
   2   4   8      430.09      343.36     38.49 o
   3   4   8       59.03       86.87     26.73 o
   4   4   8      101.90      110.77     35.96 o
   5   4   8       79.77       93.37     28.87 o
   6   4   8       21.33        2.83     24.01 o
   7   4   8       26.11       85.56     30.76 o
   8   4   8        8.72       25.12     36.40 o
   9   4   8       19.88      -13.31     36.76 o
   1   5   8      139.79      135.44     32.21 o
   2   5   8      131.08      151.42     33.87 o
   3   5   8      101.29       65.89     38.93 o
   4   5   8       58.46       35.57     27.76 o
   5   5   8      106.01      158.01     42.43 o
   6   5   8       77.99      129.44     42.35 o
   7   5   8        9.69       11.70     38.88 o
   8   5   8       21.39       38.74     31.32 o
   4   6   8       32.41        3.08     30.76 o
   2   0   9      256.39      263.46     15.46 o
   4   0   9     1301.94     1350.52     54.77 o
   6   0   9      306.64      292.76     36.54 o
   8   0   9      600.49      598.44     50.58 o
  10   0   9      744.19      683.08     60.11 o
  12   0   9       46.58      104.24     44.27 o
   1   1   9        0.36        1.98      6.34 o
   2   1   9      741.41      690.66     15.18 o
   3   1   9      355.43      322.60     21.35 o
   4   1   9      104.80      130.84     17.70 o
   5   1   9      241.83      226.64     21.96 o
   6   1   9      379.02      410.80     28.30 o
   7   1   9      194.29      153.68     22.32 o
   8   1   9      705.09      686.63     33.73 o
   9   1   9       64.74       87.90     22.52 o
  10   1   9      116.02      117.49     22.34 o
  11   1   9       38.98       53.07     23.16 o
  12   1   9       38.02       84.94     48.34 o
   1   2   9      373.57      431.01     30.42 o
   2   2   9      236.70      238.19     21.09 o
   3   2   9      449.76      450.55      9.50 o
   4   2   9      185.32      195.30     32.46 o
   5   2   9      646.34      715.90     49.88 o
   6   2   9      208.63      157.43     36.46 o
   7   2   9      141.07      160.15     36.57 o
   8   2   9        4.33      -11.37     28.65 o
   9   2   9      130.14       81.06     25.07 o
  10   2   9       18.28       28.91     22.38 o
  11   2   9       31.80       49.90     25.11 o
   1   3   9      158.73      162.20     21.70 o
   2   3   9       25.20        4.95     20.09 o
   3   3   9     1216.23     1206.85     58.00 o
   4   3   9       29.94       72.86     31.99 o
   5   3   9        0.95      -18.51     18.51 o
   6   3   9       31.86       46.55     26.01 o
   7   3   9       46.40       68.89     28.09 o
   8   3   9       87.84      119.94     38.32 o
   9   3   9       61.21      120.69     33.65 o
  10   3   9       86.38       81.53     41.46 o
   1   4   9      217.24      207.28     37.96 o
   2   4   9      244.60      212.78     39.13 o
   3   4   9       64.42       84.62     28.21 o
   4   4   9       98.41       60.47     35.82 o
   5   4   9       38.13       19.65     26.46 o
   6   4   9      131.93      152.12     35.07 o
   7   4   9      131.53      142.53     35.10 o
   8   4   9      111.59      135.81     42.55 o
   9   4   9       32.53       77.59     41.49 o
   1   5   9       71.60      -10.62     34.54 o
   2   5   9      189.10      243.99     46.94 o
   3   5   9       29.72        6.31     27.12 o
   4   5   9       62.83       88.65     41.29 o
   5   5   9       34.57       51.33     40.46 o
   6   5   9       25.10        7.86     37.52 o
   7   5   9       49.94       87.40     44.24 o
   3   6   9      107.81      160.12     41.04 o
   0   0  10     1234.05     1143.44     41.96 o
   2   0  10     1155.28     1142.26     29.59 o
   4   0  10     1144.61     1114.84     49.08 o
   6   0  10      525.94      546.64     47.10 o
   8   0  10       53.86       33.07     30.82 o
  10   0  10       56.75      100.43     38.71 o
   0   1  10     1731.64     1754.96     39.07 o
   1   1  10     1035.26     1007.09     20.12 o
   2   1  10      345.73      320.84     12.07 o
   3   1  10      117.29      119.89      7.49 o
   4   1  10      254.04      292.10     34.82 o
   5   1  10      200.00      228.52     22.57 o
   6   1  10      310.30      324.10     28.44 o
   7   1  10      149.21      190.06     42.41 o
   8   1  10       10.78       10.77     18.50 o
   9   1  10       50.87      -17.45     23.01 o
  10   1  10       23.03       36.38     25.52 o
  11   1  10        8.26       -3.10     18.79 o
   0   2  10      135.55      152.91     34.53 o
   1   2  10     1590.47     1580.60     32.11 o
   2   2  10      149.42      161.46     11.45 o
   3   2  10      193.47      212.39      6.23 o
   4   2  10      184.75      167.57     29.15 o
   5   2  10      207.02      198.36     31.93 o
   6   2  10        7.46      -20.29     20.37 o
   7   2  10      176.55      162.13     24.86 o
   8   2  10       19.36       30.54     20.08 o
   9   2  10       35.36       23.89     25.40 o
  10   2  10        7.73       -0.99     24.67 o
  11   2  10       21.02       27.98     28.03 o
   0   3  10       78.53      116.52     25.54 o
   1   3  10      423.40      460.31     27.63 o
   2   3  10      273.39      269.83     34.90 o
   3   3  10      236.88      232.29     33.85 o
   4   3  10      255.59      192.02     39.35 o
   5   3  10      264.37      257.13     36.40 o
   6   3  10      122.80      121.55     32.04 o
   7   3  10       32.26       34.68     34.63 o
   8   3  10       15.10       53.80     37.60 o
   9   3  10        3.51      -21.34     24.40 o
  10   3  10        9.33       19.65     29.85 o
   0   4  10      507.74      410.58     47.05 o
   1   4  10      199.53      176.24     39.46 o
   2   4  10       86.74       61.02     34.85 o
   3   4  10       20.75      -22.06     30.76 o
   4   4  10       83.19       89.70     37.54 o
   5   4  10        9.31       11.03     26.73 o
   6   4  10      156.78      205.75     39.38 o
   7   4  10       52.20       21.51     29.93 o
   8   4  10       30.36      -22.90     38.38 o
   1   5  10       59.73       89.20     38.68 o
   2   5  10       48.49       27.54     37.04 o
   3   5  10      125.34      135.39     35.90 o
   4   5  10       36.13        5.56     39.54 o
   5   5  10       64.35       55.63     40.41 o
   6   5  10       58.49      135.86     45.16 o
   2   0  11     1429.39     1244.73     49.52 o
   4   0  11      581.98      659.49     44.16 o
   6   0  11       46.25       88.81     24.93 o
   8   0  11       12.44      -21.56     29.62 o
  10   0  11       79.22       49.33     29.73 o
   1   1  11      158.26      172.69     11.24 o
   2   1  11      442.72      422.10     22.16 o
   3   1  11      265.11      268.17     12.49 o
   4   1  11      327.71      402.28     32.26 o
   5   1  11      116.37      116.40     18.35 o
   6   1  11       54.47       52.91     16.84 o
   7   1  11      310.52      277.48     27.80 o
   8   1  11       30.67       -9.70     29.08 o
   9   1  11       78.87       72.95     25.78 o
  10   1  11        4.20        4.88     24.86 o
  11   1  11       18.36       21.48     37.60 o
   1   2  11      296.19      282.38     13.92 o
   2   2  11       17.77       10.12      8.05 o
   3   2  11      114.07      102.20      6.95 o
   4   2  11       67.17       53.79     19.15 o
   5   2  11       93.06      112.46     27.59 o
   6   2  11        6.30       12.63     32.68 o
   7   2  11      387.05      413.37     59.08 o
   8   2  11       69.61       89.10     24.06 o
   9   2  11      241.67      265.58     30.13 o
  10   2  11       22.29       48.78     27.18 o
   1   3  11       51.82       40.41     26.54 o
   2   3  11      107.02       77.59     39.24 o
   3   3  11      148.41      224.56     39.77 o
   4   3  11      148.23      172.57     39.13 o
   5   3  11        5.77       -3.92     31.87 o
   6   3  11       93.00       85.42     38.04 o
   7   3  11      118.52      145.92     42.41 o
   8   3  11       13.45      -15.62     25.43 o
   9   3  11      126.75      139.80     28.30 o
   1   4  11       58.30       38.18     19.64 o
   2   4  11       57.37       10.06     33.26 o
   3   4  11       13.23       22.62     33.46 o
   4   4  11      159.08      153.70     43.18 o
   5   4  11       39.32       -0.69     27.01 o
   6   4  11      103.79       45.30     32.87 o
   7   4  11        1.18       35.96     30.76 o
   8   4  11       26.79       76.61     46.91 o
   1   5  11        7.95        1.45     26.79 o
   2   5  11       38.16       35.96     38.74 o
   3   5  11       40.39       -1.56     39.91 o
   4   5  11       51.15      103.49     44.30 o
   5   5  11        8.69       31.60     39.40 o
   0   0  12      385.50      440.90     30.10 o
   2   0  12      163.66      189.53     33.94 o
   4   0  12     1261.40     1141.99     58.89 o
   6   0  12      266.96      230.79     34.24 o
   8   0  12        1.46      -10.00     31.93 o
  10   0  12        5.20        9.81     28.01 o
   0   1  12       22.45       50.29     13.11 o
   1   1  12      448.33      413.63     15.55 o
   2   1  12      487.59      502.29     16.30 o
   3   1  12       21.80       12.23      6.64 o
   4   1  12      304.75      318.26     52.20 o
   5   1  12        7.90       -4.85     24.33 o
   6   1  12      240.11      256.46     54.11 o
   7   1  12       48.92       64.28     31.55 o
   8   1  12        7.35        0.81     20.47 o
   9   1  12        0.90        2.59     21.19 o
  10   1  12       41.23       38.69     23.73 o
   0   2  12      471.93      495.46     25.06 o
   1   2  12      451.22      453.50     17.19 o
   2   2  12       62.93       55.98     11.92 o
   3   2  12       79.30      106.23     20.46 o
   4   2  12        8.13       -9.98     13.19 o
   5   2  12       18.76       11.32     15.05 o
   6   2  12       41.46       24.30     17.20 o
   7   2  12       20.85       28.29     23.72 o
   8   2  12       22.51      -16.69     23.94 o
   9   2  12       46.88       39.45     27.95 o
  10   2  12       11.33       17.94     24.42 o
   0   3  12       68.82       81.26     16.48 o
   1   3  12      180.41      180.92     19.44 o
   2   3  12       37.54       43.26     33.99 o
   3   3  12       44.95       69.03     35.74 o
   4   3  12       87.94      104.43     30.98 o
   5   3  12       64.13       35.76     35.88 o
   6   3  12       65.58       38.82     39.46 o
   7   3  12        5.61      -16.94     16.94 o
   8   3  12        9.48       35.62     27.29 o
   9   3  12       33.81       62.40     28.74 o
   0   4  12       24.87       45.35     34.40 o
   1   4  12       18.26       -0.32     24.23 o
   2   4  12       40.26       48.44     36.85 o
   3   4  12       41.52       18.81     35.49 o
   4   4  12       80.62      108.93     42.57 o
   5   4  12       63.58       64.28     32.04 o
   6   4  12       49.93        9.39     29.79 o
   7   4  12       36.19       48.52     42.57 o
   1   5  12       48.66       11.39     28.54 o
   2   5  12        6.12       29.76     39.52 o
   3   5  12       66.47       88.59     43.96 o
   4   5  12       22.75       16.70     43.16 o
   2   0  13       64.00       61.81     13.91 o
   4   0  13      286.93      259.58     38.35 o
   6   0  13       36.88       36.68     30.37 o
   8   0  13      219.78      206.33     44.02 o
  10   0  13       35.00       15.48     30.73 o
   1   1  13        2.28       -3.96      8.78 o
   2   1  13      238.32      241.07     12.81 o
   3   1  13       50.85       66.88     13.49 o
   4   1  13       78.45      100.04     21.57 o
   5   1  13      134.32      142.31     22.30 o
   6   1  13       61.60       79.09     21.11 o
   7   1  13       24.19       71.67     34.99 o
   8   1  13       17.27       26.80     21.69 o
   9   1  13       25.48       29.56     23.33 o
   1   2  13       57.15       58.41     10.47 o
   2   2  13      129.43      138.95     20.19 o
   3   2  13      262.05      276.90     32.08 o
   4   2  13       29.45       29.37     20.08 o
   5   2  13       58.55       66.64     23.15 o
   6   2  13       14.62       42.31     32.15 o
   7   2  13       56.77       75.48     25.93 o
   8   2  13        3.23       35.06     25.47 o
   9   2  13       34.81        1.11     22.68 o
   1   3  13      137.11      124.10     17.33 o
   2   3  13        0.68      -10.78     14.27 o
   3   3  13      138.03      122.45     23.84 o
   4   3  13       25.38        6.88     20.82 o
   5   3  13       32.18       44.49     18.49 o
   6   3  13       31.32       23.32     21.11 o
   7   3  13       54.42       55.38     27.27 o
   8   3  13       75.41       96.21     30.54 o
   1   4  13        2.20       -3.86     23.17 o
   2   4  13       39.63       46.74     38.29 o
   3   4  13       90.75      113.46     34.35 o
   4   4  13       31.74       39.21     40.49 o
   5   4  13        3.15       -0.94     39.96 o
   6   4  13       86.31       99.65     47.99 o
   1   5  13        8.82       -7.36     37.93 o
   2   5  13       41.35       33.99     41.27 o
   0   0  14     1665.05     1704.72     62.22 o
   2   0  14      253.92      303.37     21.20 o
   4   0  14       55.01       71.06     31.10 o
   6   0  14       58.85       73.20     35.82 o
   8   0  14       18.96       -4.11     35.35 o
   0   1  14      289.78      308.60     30.01 o
   1   1  14        8.24       21.61     11.03 o
   2   1  14      376.11      381.10     21.01 o
   3   1  14      225.29      242.61     24.99 o
   4   1  14       35.50       17.81     24.83 o
   5   1  14      189.48      171.65     26.51 o
   6   1  14        7.39        2.09     18.51 o
   7   1  14      141.98      180.10     26.37 o
   8   1  14        1.73       12.13     21.03 o
   9   1  14        2.71      -22.44     25.73 o
   0   2  14      109.55      114.68     18.11 o
   1   2  14       57.87       52.03     14.65 o
   2   2  14       28.65       14.54     14.35 o
   3   2  14      113.78      102.52     21.76 o
   4   2  14       12.49      -16.50     30.58 o
   5   2  14      576.09      712.02     39.98 o
   6   2  14       23.51       57.72     25.06 o
   7   2  14       83.46       57.90     26.73 o
   8   2  14        7.97       45.53     26.52 o
   0   3  14      271.33      200.67     37.82 o
   1   3  14       70.13       70.84     16.44 o
   2   3  14      179.71      171.98     38.28 o
   3   3  14      134.25      135.75     24.45 o
   4   3  14       52.03       37.26     23.70 o
   5   3  14       63.82       81.46     27.14 o
   6   3  14        1.16       -5.03     23.78 o
   7   3  14       36.40       74.59     28.79 o
   0   4  14      367.89      294.18     46.66 o
   1   4  14       31.64       41.06     25.08 o
   2   4  14      122.45       92.09     41.77 o
   3   4  14       12.25       17.92     36.88 o
   4   4  14       19.38       66.80     42.43 o
   5   4  14        6.48       15.52     24.31 o
   2   0  15      158.00      128.02     30.96 o
   4   0  15       65.74       97.98     31.51 o
   6   0  15      166.41      134.08     41.35 o
   8   0  15      420.69      447.07     57.66 o
   1   1  15       79.21       72.18     15.15 o
   2   1  15       67.31       84.17     19.82 o
   3   1  15      157.21      157.90     24.09 o
   4   1  15       17.76       43.14     21.78 o
   5   1  15       79.44      103.97     35.53 o
   6   1  15      183.01      163.83     44.84 o
   7   1  15        1.85      -11.42     59.75 o
   8   1  15      162.37      183.85     32.54 o
   1   2  15       44.62       30.62     15.90 o
   2   2  15       18.09       32.04     15.24 o
   3   2  15      406.77      496.25     34.51 o
   4   2  15       21.53       23.09     19.12 o
   5   2  15       76.91       68.82     23.91 o
   6   2  15        0.64      -11.33     20.27 o
   7   2  15        1.98      -24.05     24.05 o
   1   3  15      110.15      116.96     42.06 o
   2   3  15        7.80        5.01     17.06 o
   3   3  15       99.34      110.99     43.11 o
   4   3  15        1.58       28.64     23.76 o
   5   3  15       62.28      115.71     25.44 o
   6   3  15        4.23      -21.67     21.67 o
   1   4  15        1.98       -3.00     35.82 o
   2   4  15       15.50       42.74     30.57 o
   3   4  15       49.77       22.95     41.10 o
   0   0  16      945.06      959.92     48.60 o
   2   0  16      341.05      454.96     44.80 o
   4   0  16      127.82      101.65     34.74 o
   6   0  16       73.10       66.86     38.74 o
   0   1  16      480.11      596.72     44.55 o
   1   1  16      142.90      123.44     17.68 o
   2   1  16      229.24      220.09     34.69 o
   3   1  16       70.46       97.84     23.82 o
   4   1  16       15.52       -0.11     21.50 o
   5   1  16      180.60      221.39     30.76 o
   6   1  16       54.43       97.94     28.18 o
   7   1  16       39.96       50.48     24.28 o
   0   2  16       55.65       53.66     30.26 o
   1   2  16      210.61      197.80     25.54 o
   2   2  16       59.42       56.51     15.33 o
   3   2  16      210.60      279.70     73.14 o
   4   2  16        8.88       42.11     22.77 o
   5   2  16      150.86      166.45     29.80 o
   6   2  16       51.87       18.38     26.78 o
   0   3  16      232.60      244.57     40.79 o
   1   3  16       79.70       66.50     24.76 o
   2   3  16       60.47       32.87     36.15 o
   3   3  16       34.50       43.96     38.04 o
   4   3  16       97.59       87.59     25.93 o
   2   0  17      407.39      507.76     48.02 o
   4   0  17      146.85       73.42     36.04 o
   1   1  17       53.29       44.93     31.43 o
   2   1  17      141.96      163.71     30.68 o
   3   1  17      101.87       86.32     24.63 o
   4   1  17      135.09      117.63     27.37 o
   5   1  17       28.81       28.69     26.03 o
   1   2  17       52.11       14.56     45.73 o
   2   2  17        6.32       -8.42     31.79 o
   3   2  17      168.39      191.08     37.71 o
   4   2  17       34.60        4.95     24.60 o
   1   3  17       17.93      -18.23     22.15 o
   2   0  18       57.43       80.28     36.10 o
   4   0  18      228.47      220.26     42.66 o
   1   1  18      166.27      184.94     39.54 o
   2   1  18       31.72       40.74     35.96 o
   3   1  18       64.45       54.42     29.20 o
 
